# Supplementary material for: Identification of Key lncRNA–mRNA Pairs and Functional lncRNAs in Breast Cancer by Integrative Analysis of TCGA Data
Source: Front Genet. 2021 Aug 20;12:709514. doi: 10.3389/fgene.2021.709514 (PMC8417727; doi:10.3389/fgene.2021.709514)
Supplement: Supplementary Table 1 — The targets miRNAs of LINC01235 were analyzed by DIANA tools. [file Table_1.xlsx]

## Sheet: Supplement table 1
#Transcript_ID	Gene_ID(Gene_Name)	Mirna_Name(miRBase_version)	miTG-score
>ENST00000604724	ENSG00000270547(LINC01235)	hsa-miR-4769-3p	0.992
>ENST00000604724	ENSG00000270547(LINC01235)	hsa-miR-6833-3p	0.992
>ENST00000604724	ENSG00000270547(LINC01235)	hsa-miR-4758-3p	0.989
>ENST00000604724	ENSG00000270547(LINC01235)	hsa-miR-8064	0.986
>ENST00000604724	ENSG00000270547(LINC01235)	hsa-miR-6817-5p	0.983
>ENST00000604724	ENSG00000270547(LINC01235)	hsa-miR-541-3p	0.98
>ENST00000604724	ENSG00000270547(LINC01235)	hsa-miR-6778-5p	0.976
>ENST00000604724	ENSG00000270547(LINC01235)	hsa-miR-1323	0.975
>ENST00000604724	ENSG00000270547(LINC01235)	hsa-miR-4765	0.972
>ENST00000604724	ENSG00000270547(LINC01235)	hsa-miR-5001-3p	0.97
>ENST00000604724	ENSG00000270547(LINC01235)	hsa-miR-1250-3p	0.965
>ENST00000604724	ENSG00000270547(LINC01235)	hsa-miR-6738-3p	0.964
>ENST00000604724	ENSG00000270547(LINC01235)	hsa-miR-137	0.964
>ENST00000604724	ENSG00000270547(LINC01235)	hsa-miR-502-3p	0.96
>ENST00000604724	ENSG00000270547(LINC01235)	hsa-miR-627-3p	0.96
>ENST00000604724	ENSG00000270547(LINC01235)	hsa-miR-1233-5p	0.959
>ENST00000604724	ENSG00000270547(LINC01235)	hsa-miR-3194-3p	0.959
>ENST00000604724	ENSG00000270547(LINC01235)	hsa-miR-4753-3p	0.957
>ENST00000604724	ENSG00000270547(LINC01235)	hsa-miR-501-3p	0.95
>ENST00000604724	ENSG00000270547(LINC01235)	hsa-miR-30c-2-3p	0.943
>ENST00000604724	ENSG00000270547(LINC01235)	hsa-miR-6788-5p	0.941
>ENST00000604724	ENSG00000270547(LINC01235)	hsa-miR-4727-3p	0.935
>ENST00000604724	ENSG00000270547(LINC01235)	hsa-miR-3148	0.922
>ENST00000604724	ENSG00000270547(LINC01235)	hsa-miR-8082	0.92
>ENST00000604724	ENSG00000270547(LINC01235)	hsa-miR-6873-3p	0.92
>ENST00000604724	ENSG00000270547(LINC01235)	hsa-miR-4775	0.919
>ENST00000604724	ENSG00000270547(LINC01235)	hsa-miR-4699-3p	0.916
>ENST00000604724	ENSG00000270547(LINC01235)	hsa-miR-4739	0.907
>ENST00000604724	ENSG00000270547(LINC01235)	hsa-miR-411-3p	0.907
>ENST00000604724	ENSG00000270547(LINC01235)	hsa-miR-4727-5p	0.906
>ENST00000604724	ENSG00000270547(LINC01235)	hsa-miR-3529-3p	0.901
>ENST00000604724	ENSG00000270547(LINC01235)	hsa-miR-500a-3p	0.9
>ENST00000604724	ENSG00000270547(LINC01235)	hsa-miR-494-3p	0.897
>ENST00000604724	ENSG00000270547(LINC01235)	hsa-miR-4768-5p	0.891
>ENST00000604724	ENSG00000270547(LINC01235)	hsa-miR-6744-5p	0.888
>ENST00000604724	ENSG00000270547(LINC01235)	hsa-miR-1263	0.883
>ENST00000604724	ENSG00000270547(LINC01235)	hsa-miR-3611	0.881
>ENST00000604724	ENSG00000270547(LINC01235)	hsa-miR-1261	0.881
>ENST00000604724	ENSG00000270547(LINC01235)	hsa-miR-1272	0.88
>ENST00000604724	ENSG00000270547(LINC01235)	hsa-miR-8076	0.879
>ENST00000604724	ENSG00000270547(LINC01235)	hsa-miR-7106-5p	0.878
>ENST00000604724	ENSG00000270547(LINC01235)	hsa-miR-32-3p	0.872
>ENST00000604724	ENSG00000270547(LINC01235)	hsa-miR-659-3p	0.868
>ENST00000604724	ENSG00000270547(LINC01235)	hsa-miR-6852-5p	0.867
>ENST00000604724	ENSG00000270547(LINC01235)	hsa-miR-3662	0.862
>ENST00000604724	ENSG00000270547(LINC01235)	hsa-miR-3657	0.858
>ENST00000604724	ENSG00000270547(LINC01235)	hsa-miR-6514-5p	0.855
>ENST00000604724	ENSG00000270547(LINC01235)	hsa-miR-379-3p	0.855
>ENST00000604724	ENSG00000270547(LINC01235)	hsa-miR-522-3p	0.855
>ENST00000604724	ENSG00000270547(LINC01235)	hsa-miR-5700	0.852
>ENST00000604724	ENSG00000270547(LINC01235)	hsa-miR-3688-3p	0.847
>ENST00000604724	ENSG00000270547(LINC01235)	hsa-miR-6728-3p	0.846
>ENST00000604724	ENSG00000270547(LINC01235)	hsa-miR-197-3p	0.843
>ENST00000604724	ENSG00000270547(LINC01235)	hsa-miR-330-3p	0.843
>ENST00000604724	ENSG00000270547(LINC01235)	hsa-miR-4698	0.841
>ENST00000604724	ENSG00000270547(LINC01235)	hsa-miR-5583-3p	0.84
>ENST00000604724	ENSG00000270547(LINC01235)	hsa-miR-371a-5p	0.837
>ENST00000604724	ENSG00000270547(LINC01235)	hsa-miR-30c-1-3p	0.833
>ENST00000604724	ENSG00000270547(LINC01235)	hsa-miR-6809-3p	0.832
>ENST00000604724	ENSG00000270547(LINC01235)	hsa-miR-6071	0.832
>ENST00000604724	ENSG00000270547(LINC01235)	hsa-miR-499a-5p	0.832
>ENST00000604724	ENSG00000270547(LINC01235)	hsa-miR-8062	0.831
>ENST00000604724	ENSG00000270547(LINC01235)	hsa-miR-4766-5p	0.831
>ENST00000604724	ENSG00000270547(LINC01235)	hsa-miR-626	0.829
>ENST00000604724	ENSG00000270547(LINC01235)	hsa-miR-4266	0.826
>ENST00000604724	ENSG00000270547(LINC01235)	hsa-miR-4490	0.825
>ENST00000604724	ENSG00000270547(LINC01235)	hsa-miR-93-5p	0.821
>ENST00000604724	ENSG00000270547(LINC01235)	hsa-miR-17-5p	0.821
>ENST00000604724	ENSG00000270547(LINC01235)	hsa-miR-6876-3p	0.821
>ENST00000604724	ENSG00000270547(LINC01235)	hsa-miR-6767-5p	0.818
>ENST00000604724	ENSG00000270547(LINC01235)	hsa-miR-6817-3p	0.815
>ENST00000604724	ENSG00000270547(LINC01235)	hsa-miR-20b-5p	0.814
>ENST00000604724	ENSG00000270547(LINC01235)	hsa-miR-4288	0.814
>ENST00000604724	ENSG00000270547(LINC01235)	hsa-miR-944	0.812
>ENST00000604724	ENSG00000270547(LINC01235)	hsa-miR-519d-3p	0.81
>ENST00000604724	ENSG00000270547(LINC01235)	hsa-miR-3189-5p	0.808
>ENST00000604724	ENSG00000270547(LINC01235)	hsa-miR-224-3p	0.807
>ENST00000604724	ENSG00000270547(LINC01235)	hsa-miR-4738-3p	0.806
>ENST00000604724	ENSG00000270547(LINC01235)	hsa-miR-520g-3p	0.805
>ENST00000604724	ENSG00000270547(LINC01235)	hsa-miR-6878-5p	0.805
>ENST00000604724	ENSG00000270547(LINC01235)	hsa-miR-585-5p	0.804
>ENST00000604724	ENSG00000270547(LINC01235)	hsa-miR-520h	0.802
>ENST00000604724	ENSG00000270547(LINC01235)	hsa-miR-654-5p	0.802
>ENST00000604724	ENSG00000270547(LINC01235)	hsa-miR-202-3p	0.801
>ENST00000604724	ENSG00000270547(LINC01235)	hsa-miR-548o-3p	0.801
>ENST00000605459	ENSG00000270547(LINC01235)	hsa-miR-3194-3p	0.937
>ENST00000605459	ENSG00000270547(LINC01235)	hsa-miR-532-3p	0.84
>ENST00000605459	ENSG00000270547(LINC01235)	hsa-miR-190a-5p	0.817
>ENST00000605459	ENSG00000270547(LINC01235)	hsa-miR-190b	0.806
