# Supplementary material for: Identification of Key lncRNA–mRNA Pairs and Functional lncRNAs in Breast Cancer by Integrative Analysis of TCGA Data
Source: Front Genet. 2021 Aug 20;12:709514. doi: 10.3389/fgene.2021.709514 (PMC8417727; doi:10.3389/fgene.2021.709514)
Supplement: Supplementary Table 2 — The targets mRNAs of miR-190b were analyzed by DIANA tools. [file Table_2.xlsx]

## Sheet: Supplement table 2
#please cite:
#Zhou KR, Liu S, Cai L, Bin L, et al. ENCORI: The Encyclopedia of RNA Interactomes.
#2.Li JH, et al.starBase v2.0: decoding miRNA-ceRNA, miRNA-ncRNA and protein-RNA interaction networks from large-scale CLIP-Seq data , Nucleic Acids Res. 2014 Jan;42:D92-7.
miRNAid	miRNAname	geneID	geneName	geneType	chromosome	narrowStart	narrowEnd	broadStart	broadEnd	strand	clipExpNum	degraExpNum	RBP	PITA	RNA22	miRmap	microT	miRanda	PicTar	TargetScan	pancancerNum
MIMAT0004929	hsa-miR-190b	ENSG00000102125	TAZ	protein_coding	chrX	153649374	153649380	153649374	153649380	+	1	0	AGO1-4	1	0	0	0	0	0	0	2
MIMAT0004929	hsa-miR-190b	ENSG00000078369	GNB1	protein_coding	chr1	1717324	1717330	1717324	1717330	-	16	0	AGO1-4,AGO2	1	0	0	0	0	0	0	1
MIMAT0004929	hsa-miR-190b	ENSG00000078369	GNB1	protein_coding	chr1	1718429	1718436	1718429	1718436	-	8	0	AGO1,AGO1-4,AGO2	1	0	0	0	0	0	0	1
MIMAT0004929	hsa-miR-190b	ENSG00000142599	RERE	protein_coding	chr1	8412891	8412896	8412891	8412896	-	1	0	AGO1-4	1	0	0	0	0	0	0	2
MIMAT0004929	hsa-miR-190b	ENSG00000162512	SDC3	protein_coding	chr1	31345239	31345262	31345239	31345262	-	2	2	AGO1-4,AGO2	0	0	0	0	1	0	0	5
MIMAT0004929	hsa-miR-190b	ENSG00000142686	C1orf216	protein_coding	chr1	36180705	36180711	36180704	36180727	-	4	0	AGO1-4,AGO2	1	0	0	0	1	0	0	3
MIMAT0004929	hsa-miR-190b	ENSG00000196182	STK40	protein_coding	chr1	36806376	36806383	36806376	36806383	-	1	0	AGO2	1	0	0	0	0	0	0	3
MIMAT0004929	hsa-miR-190b	ENSG00000163875	MEAF6	protein_coding	chr1	37958857	37958862	37958856	37958884	-	6	0	AGO1,AGO1-4,AGO2	1	0	1	1	1	0	0	1
MIMAT0004929	hsa-miR-190b	ENSG00000163875	MEAF6	protein_coding	chr1	37959169	37959175	37959168	37959196	-	8	1	AGO1-4,AGO2	1	0	1	1	1	0	0	1
MIMAT0004929	hsa-miR-190b	ENSG00000183431	SF3A3	protein_coding	chr1	38423517	38423523	38423516	38423544	-	5	0	AGO1,AGO1-4,AGO2	1	0	0	1	1	0	0	4
MIMAT0004929	hsa-miR-190b	ENSG00000198815	FOXJ3	protein_coding	chr1	42642483	42642489	42642482	42642510	-	11	0	AGO1-4,AGO2	1	0	1	1	1	0	1	0
MIMAT0004929	hsa-miR-190b	ENSG00000198815	FOXJ3	protein_coding	chr1	42643762	42643762	42643756	42643789	-	5	0	AGO1,AGO2	2	0	2	2	0	0	0	0
MIMAT0004929	hsa-miR-190b	ENSG00000159592	GPBP1L1	protein_coding	chr1	46093800	46093805	46093800	46093805	-	2	0	AGO2	1	0	0	0	0	0	0	4
MIMAT0004929	hsa-miR-190b	ENSG00000159658	EFCAB14	protein_coding	chr1	47141099	47141104	47141099	47141104	-	3	0	AGO2	1	0	0	0	0	0	0	3
MIMAT0004929	hsa-miR-190b	ENSG00000159658	EFCAB14	protein_coding	chr1	47141671	47141676	47141671	47141676	-	7	0	AGO1-4,AGO2	1	0	0	0	0	0	0	3
MIMAT0004929	hsa-miR-190b	ENSG00000198841	KTI12	protein_coding	chr1	52498278	52498285	52498278	52498285	-	1	0	AGO1-4	1	0	0	0	0	0	0	5
MIMAT0004929	hsa-miR-190b	ENSG00000172380	GNG12	protein_coding	chr1	68170532	68170537	68170532	68170537	-	4	0	AGO2	1	0	0	0	0	0	0	2
MIMAT0004929	hsa-miR-190b	ENSG00000024526	DEPDC1	protein_coding	chr1	68941325	68941330	68941325	68941330	-	1	0	AGO1-4	1	0	1	0	0	0	0	4
MIMAT0004929	hsa-miR-190b	ENSG00000024526	DEPDC1	protein_coding	chr1	68942558	68942563	68942558	68942563	-	1	0	AGO1-4	1	0	1	0	0	0	0	4
MIMAT0004929	hsa-miR-190b	ENSG00000023909	GCLM	protein_coding	chr1	94354376	94354381	94354376	94354381	-	6	0	AGO1,AGO1-4,AGO2,AGO4	1	0	0	0	0	0	0	2
MIMAT0004929	hsa-miR-190b	ENSG00000117519	CNN3	protein_coding	chr1	95362819	95362825	95362818	95362846	-	4	1	AGO2	1	0	1	1	1	0	0	4
MIMAT0004929	hsa-miR-190b	ENSG00000137992	DBT	protein_coding	chr1	100652925	100652932	100652925	100652932	-	2	0	AGO1-4	1	0	0	0	0	0	0	2
MIMAT0004929	hsa-miR-190b	ENSG00000137992	DBT	protein_coding	chr1	100659558	100659565	100659558	100659565	-	1	0	AGO2	1	0	0	0	0	0	0	2
MIMAT0004929	hsa-miR-190b	ENSG00000137992	DBT	protein_coding	chr1	100660661	100660666	100660661	100660666	-	7	0	AGO1,AGO2	1	0	0	0	0	0	0	2
MIMAT0004929	hsa-miR-190b	ENSG00000060718	COL11A1	protein_coding	chr1	103343554	103343560	103343553	103343573	-	1	0	AGO1-4	0	0	1	0	1	0	0	4
MIMAT0004929	hsa-miR-190b	ENSG00000162777	DENND2D	protein_coding	chr1	111730122	111730127	111730122	111730127	-	3	0	AGO1-4,AGO2	1	0	0	0	0	0	0	4
MIMAT0004929	hsa-miR-190b	ENSG00000081019	RSBN1	protein_coding	chr1	114308454	114308459	114308453	114308481	-	3	0	AGO1-4,AGO2	1	0	0	1	0	1	0	3
MIMAT0004929	hsa-miR-190b	ENSG00000197323	TRIM33	protein_coding	chr1	114936143	114936148	114936142	114936170	-	1	0	AGO1-4	1	0	1	1	0	0	0	4
MIMAT0004929	hsa-miR-190b	ENSG00000197323	TRIM33	protein_coding	chr1	114936511	114936516	114936510	114936538	-	5	0	AGO1-4,AGO2	1	0	1	1	0	0	0	4
MIMAT0004929	hsa-miR-190b	ENSG00000197323	TRIM33	protein_coding	chr1	114936900	114936905	114936899	114936927	-	7	0	AGO1-4,AGO2	1	0	1	1	0	0	0	4
MIMAT0004929	hsa-miR-190b	ENSG00000197323	TRIM33	protein_coding	chr1	114939820	114939826	114939819	114939847	-	4	0	AGO1-4,AGO2	1	0	1	1	1	0	0	4
MIMAT0004929	hsa-miR-190b	ENSG00000009307	CSDE1	protein_coding	chr1	115260214	115260219	115260213	115260241	-	10	0	AGO1,AGO1-4,AGO2	1	0	0	1	1	1	0	3
MIMAT0004929	hsa-miR-190b	ENSG00000196505	GDAP2	protein_coding	chr1	118410974	118410993	118410974	118410993	-	3	0	AGO2	0	0	0	0	1	0	0	2
MIMAT0004929	hsa-miR-190b	ENSG00000143067	ZNF697	protein_coding	chr1	120162054	120162059	120162053	120162081	-	2	0	AGO1-4	1	0	0	1	0	0	0	2
MIMAT0004929	hsa-miR-190b	ENSG00000143067	ZNF697	protein_coding	chr1	120162941	120162947	120162940	120162968	-	4	0	AGO1-4,AGO2	1	0	0	1	1	0	0	2
MIMAT0004929	hsa-miR-190b	ENSG00000134250	NOTCH2	protein_coding	chr1	120456776	120456781	120456776	120456781	-	15	0	AGO1,AGO1-4,AGO2	1	0	0	0	0	0	0	2
MIMAT0004929	hsa-miR-190b	ENSG00000134250	NOTCH2	protein_coding	chr1	120457570	120457575	120457570	120457575	-	17	1	AGO1-4,AGO2	1	0	0	0	0	0	0	2
MIMAT0004929	hsa-miR-190b	ENSG00000178104	PDE4DIP	protein_coding	chr1	144902667	144902667	144902661	144902694	-	1	0	AGO1-4	0	0	2	2	0	0	0	0
MIMAT0004929	hsa-miR-190b	ENSG00000178104	PDE4DIP	protein_coding	chr1	144902849	144902855	144902848	144902876	-	15	0	AGO1,AGO1-4,AGO2	0	0	1	1	1	0	0	0
MIMAT0004929	hsa-miR-190b	ENSG00000152042	NBPF11	protein_coding	chr1	146032799	146032804	146032799	146032804	-	1	0	AGO1-4	0	0	1	0	0	0	0	0
MIMAT0004929	hsa-miR-190b	ENSG00000203836	NBPF24	protein_coding	chr1	147574579	147574601	147574579	147574601	-	1	0	AGO1-4	0	0	0	0	1	0	0	0
MIMAT0004929	hsa-miR-190b	ENSG00000122497	NBPF14	protein_coding	chr1	148003703	148003731	148003703	148003731	-	1	0	AGO1-4	0	0	0	1	0	0	0	0
MIMAT0004929	hsa-miR-190b	ENSG00000122497	NBPF14	protein_coding	chr1	148004640	148004668	148004640	148004668	-	6	0	AGO1,AGO1-4	0	0	0	1	0	0	0	0
MIMAT0004929	hsa-miR-190b	ENSG00000143457	GOLPH3L	protein_coding	chr1	150620264	150620269	150620264	150620269	-	3	0	AGO1-4	1	0	0	0	0	0	0	0
MIMAT0004929	hsa-miR-190b	ENSG00000143365	RORC	protein_coding	chr1	151779179	151779185	151779178	151779200	-	1	1	AGO2	1	0	0	0	1	0	0	2
MIMAT0004929	hsa-miR-190b	ENSG00000159445	THEM4	protein_coding	chr1	151847162	151847169	151847162	151847169	-	2	0	AGO1-4,AGO2	1	0	0	0	0	0	0	0
MIMAT0004929	hsa-miR-190b	ENSG00000160741	CRTC2	protein_coding	chr1	153920154	153920175	153920154	153920175	-	3	0	AGO1,AGO2	0	0	0	0	1	0	0	2
MIMAT0004929	hsa-miR-190b	ENSG00000143570	SLC39A1	protein_coding	chr1	153932336	153932342	153932335	153932354	-	7	0	AGO1-4,AGO2	1	0	0	0	1	0	0	4
MIMAT0004929	hsa-miR-190b	ENSG00000143612	C1orf43	protein_coding	chr1	154179549	154179554	154179549	154179554	-	12	0	AGO1,AGO1-4,AGO2	1	0	0	0	0	0	0	0
MIMAT0004929	hsa-miR-190b	ENSG00000163344	PMVK	protein_coding	chr1	154897338	154897343	154897338	154897343	-	4	0	AGO1-4,AGO2	1	0	0	0	0	0	0	3
MIMAT0004929	hsa-miR-190b	ENSG00000163348	PYGO2	protein_coding	chr1	154930157	154930162	154930157	154930162	-	5	0	AGO1-4,AGO2	1	0	0	0	0	0	0	1
MIMAT0004929	hsa-miR-190b	ENSG00000160691	SHC1	protein_coding	chr1	154936137	154936142	154936137	154936142	-	5	2	AGO1,AGO1-4	1	0	0	0	0	0	0	2
MIMAT0004929	hsa-miR-190b	ENSG00000116539	ASH1L	protein_coding	chr1	155305192	155305199	155305191	155305211	-	34	0	AGO1,AGO1-4,AGO2	1	0	0	0	1	0	0	1
MIMAT0004929	hsa-miR-190b	ENSG00000160803	UBQLN4	protein_coding	chr1	156005294	156005299	156005294	156005299	-	2	0	AGO1-4,AGO2	1	0	0	0	0	0	0	4
MIMAT0004929	hsa-miR-190b	ENSG00000254726	MEX3A	protein_coding	chr1	156045859	156045864	156045859	156045864	-	1	0	AGO2	1	0	0	0	0	0	0	5
MIMAT0004929	hsa-miR-190b	ENSG00000132716	DCAF8	protein_coding	chr1	160186752	160186758	160186751	160186771	-	12	0	AGO1,AGO2,AGO3	1	0	0	0	1	0	0	0
MIMAT0004929	hsa-miR-190b	ENSG00000143217	NECTIN4	protein_coding	chr1	161042137	161042142	161042137	161042142	-	2	0	AGO1-4	1	0	0	0	0	0	0	3
MIMAT0004929	hsa-miR-190b	ENSG00000143248	RGS5	protein_coding	chr1	163117053	163117059	163117052	163117072	-	3	0	AGO1-4	1	0	1	0	1	0	0	4
MIMAT0004929	hsa-miR-190b	ENSG00000152382	TADA1	protein_coding	chr1	166825806	166825812	166825805	166825825	-	3	0	AGO1-4	1	0	1	0	1	0	0	2
MIMAT0004929	hsa-miR-190b	ENSG00000152382	TADA1	protein_coding	chr1	166826613	166826618	166826613	166826618	-	2	0	AGO1-4	1	0	1	0	0	0	0	2
MIMAT0004929	hsa-miR-190b	ENSG00000135870	RC3H1	protein_coding	chr1	173901448	173901453	173901448	173901453	-	1	0	AGO1-4	1	0	0	0	0	0	0	1
MIMAT0004929	hsa-miR-190b	ENSG00000162704	ARPC5	protein_coding	chr1	183596513	183596518	183596512	183596540	-	13	0	AGO1-4,AGO2	1	0	1	1	1	1	0	3
MIMAT0004929	hsa-miR-190b	ENSG00000162704	ARPC5	protein_coding	chr1	183596536	183596541	183596535	183596563	-	14	0	AGO1-4,AGO2	1	0	1	1	1	0	0	3
MIMAT0004929	hsa-miR-190b	ENSG00000135842	FAM129A	protein_coding	chr1	184762074	184762079	184762074	184762079	-	1	0	AGO2	1	0	0	0	0	0	0	1
MIMAT0004929	hsa-miR-190b	ENSG00000116679	IVNS1ABP	protein_coding	chr1	185276977	185276983	185276977	185276983	-	1	0	AGO1-4	0	0	1	0	0	0	0	4
MIMAT0004929	hsa-miR-190b	ENSG00000073756	PTGS2	protein_coding	chr1	186642377	186642382	186642377	186642382	-	2	0	AGO1-4,AGO2	1	0	0	0	0	0	0	3
MIMAT0004929	hsa-miR-190b	ENSG00000177888	ZBTB41	protein_coding	chr1	197124676	197124681	197124676	197124681	-	5	0	AGO1-4,AGO2	1	0	0	0	0	0	0	1
MIMAT0004929	hsa-miR-190b	ENSG00000159176	CSRP1	protein_coding	chr1	201453729	201453735	201453728	201453748	-	12	0	AGO1-4,AGO2	1	0	0	0	1	0	0	2
MIMAT0004929	hsa-miR-190b	ENSG00000174567	GOLT1A	protein_coding	chr1	204167480	204167486	204167480	204167486	-	1	0	AGO1-4	1	0	0	0	0	0	0	0
MIMAT0004929	hsa-miR-190b	ENSG00000158615	PPP1R15B	protein_coding	chr1	204375070	204375077	204375069	204375089	-	12	0	AGO1,AGO1-4,AGO2	1	0	0	0	1	0	0	2
MIMAT0004929	hsa-miR-190b	ENSG00000133059	DSTYK	protein_coding	chr1	205116072	205116078	205116072	205116078	-	5	0	AGO1-4,AGO2	1	0	0	0	0	0	0	3
MIMAT0004929	hsa-miR-190b	ENSG00000069275	NUCKS1	protein_coding	chr1	205682633	205682639	205682632	205682651	-	15	0	AGO1,AGO1-4,AGO2	0	0	0	0	1	0	1	3
MIMAT0004929	hsa-miR-190b	ENSG00000133065	SLC41A1	protein_coding	chr1	205759964	205759969	205759964	205759969	-	2	0	AGO1-4	1	0	0	0	0	0	0	2
MIMAT0004929	hsa-miR-190b	ENSG00000180667	YOD1	protein_coding	chr1	207220802	207220809	207220802	207220809	-	4	0	AGO2	1	0	0	0	0	0	0	3
MIMAT0004929	hsa-miR-190b	ENSG00000123684	LPGAT1	protein_coding	chr1	211916845	211916851	211916845	211916873	-	3	0	AGO1-4,AGO2	0	0	0	1	0	1	1	0
MIMAT0004929	hsa-miR-190b	ENSG00000123684	LPGAT1	protein_coding	chr1	211918835	211918841	211918834	211918862	-	4	0	AGO1-4,AGO2	1	0	0	1	0	0	0	0
MIMAT0004929	hsa-miR-190b	ENSG00000123684	LPGAT1	protein_coding	chr1	211922541	211922546	211922540	211922568	-	19	0	AGO1,AGO1-4,AGO2	1	0	0	1	0	1	0	0
MIMAT0004929	hsa-miR-190b	ENSG00000174606	ANGEL2	protein_coding	chr1	213168240	213168245	213168240	213168245	-	3	0	AGO1-4,AGO2	1	0	0	0	0	0	0	0
MIMAT0004929	hsa-miR-190b	ENSG00000092978	GPATCH2	protein_coding	chr1	217783095	217783114	217783095	217783114	-	6	0	AGO1-4,AGO2	0	0	0	0	1	0	0	1
MIMAT0004929	hsa-miR-190b	ENSG00000118873	RAB3GAP2	protein_coding	chr1	220322927	220322946	220322927	220322946	-	1	0	AGO2	0	0	0	0	1	0	0	0
MIMAT0004929	hsa-miR-190b	ENSG00000162923	WDR26	protein_coding	chr1	224573913	224573918	224573912	224573934	-	4	0	AGO1,AGO1-4,AGO2	1	0	0	0	1	0	0	0
MIMAT0004929	hsa-miR-190b	ENSG00000154380	ENAH	protein_coding	chr1	225681269	225681274	225681269	225681274	-	2	0	AGO1-4	1	0	1	0	0	0	0	1
MIMAT0004929	hsa-miR-190b	ENSG00000154380	ENAH	protein_coding	chr1	225685155	225685160	225685155	225685160	-	2	0	AGO1-4,AGO2	1	0	1	0	0	0	0	1
MIMAT0004929	hsa-miR-190b	ENSG00000182827	ACBD3	protein_coding	chr1	226332903	226332909	226332902	226332922	-	9	0	AGO1-4,AGO2	1	0	0	0	1	0	0	1
MIMAT0004929	hsa-miR-190b	ENSG00000135801	TAF5L	protein_coding	chr1	229728983	229728988	229728983	229728988	-	8	0	AGO1,AGO1-4,AGO2,AGO3	1	0	0	0	0	0	0	2
MIMAT0004929	hsa-miR-190b	ENSG00000135801	TAF5L	protein_coding	chr1	229737411	229737416	229737411	229737416	-	3	0	AGO1-4	1	0	0	0	0	0	0	2
MIMAT0004929	hsa-miR-190b	ENSG00000168264	IRF2BP2	protein_coding	chr1	234741766	234741771	234741765	234741771	-	3	0	AGO1-4	1	0	1	0	0	0	1	1
MIMAT0004929	hsa-miR-190b	ENSG00000168264	IRF2BP2	protein_coding	chr1	234742653	234742658	234742652	234742671	-	27	0	AGO1,AGO1-4,AGO2	1	0	1	0	1	0	0	1
MIMAT0004929	hsa-miR-190b	ENSG00000116962	NID1	protein_coding	chr1	236140025	236140030	236140025	236140030	-	1	0	AGO2	1	0	1	0	0	0	0	2
MIMAT0004929	hsa-miR-190b	ENSG00000203668	CHML	protein_coding	chr1	241792809	241792814	241792809	241792814	-	4	0	AGO2	1	0	1	0	0	0	0	3
MIMAT0004929	hsa-miR-190b	ENSG00000143702	CEP170	protein_coding	chr1	243289087	243289093	243289086	243289107	-	2	0	AGO1-4,AGO2	1	0	0	0	1	0	1	1
MIMAT0004929	hsa-miR-190b	ENSG00000117020	AKT3	protein_coding	chr1	243667890	243667895	243667890	243667895	-	2	0	AGO1-4,AGO2	1	0	0	0	0	0	0	4
MIMAT0004929	hsa-miR-190b	ENSG00000197472	ZNF695	protein_coding	chr1	247149178	247149183	247149178	247149183	-	1	0	AGO2	1	0	0	0	0	0	0	3
MIMAT0004929	hsa-miR-190b	ENSG00000176022	B3GALT6	protein_coding	chr1	1170408	1170413	1170408	1170413	+	2	0	AGO1-4,AGO2	1	0	0	0	0	0	0	1
MIMAT0004929	hsa-miR-190b	ENSG00000157916	RER1	protein_coding	chr1	2335686	2335692	2335674	2335693	+	2	0	AGO1,AGO2	1	0	0	0	1	0	0	3
MIMAT0004929	hsa-miR-190b	ENSG00000049239	H6PD	protein_coding	chr1	9325220	9325225	9325220	9325225	+	2	0	AGO1-4,AGO2	1	0	0	0	0	0	0	5
MIMAT0004929	hsa-miR-190b	ENSG00000054523	KIF1B	protein_coding	chr1	10365389	10365394	10365389	10365394	+	1	0	AGO2	1	0	1	0	0	0	0	3
MIMAT0004929	hsa-miR-190b	ENSG00000048707	VPS13D	protein_coding	chr1	12572042	12572047	12572042	12572047	+	1	0	AGO2	1	0	0	0	0	0	0	0
MIMAT0004929	hsa-miR-190b	ENSG00000116731	PRDM2	protein_coding	chr1	14108319	14108347	14108319	14108347	+	3	0	AGO1-4,AGO2	0	0	0	1	0	0	0	2
MIMAT0004929	hsa-miR-190b	ENSG00000116731	PRDM2	protein_coding	chr1	14113464	14113470	14113443	14113471	+	6	0	AGO1-4,AGO2	1	0	0	1	1	0	0	2
MIMAT0004929	hsa-miR-190b	ENSG00000142794	NBPF3	protein_coding	chr1	21811242	21811247	21811242	21811247	+	2	0	AGO1,AGO2	1	0	0	0	0	0	0	2
MIMAT0004929	hsa-miR-190b	ENSG00000133216	EPHB2	protein_coding	chr1	23240815	23240821	23240802	23240822	+	1	0	AGO1-4	1	0	0	0	1	0	1	5
MIMAT0004929	hsa-miR-190b	ENSG00000204178	MACO1	protein_coding	chr1	25785089	25785109	25785089	25785109	+	1	0	AGO2	0	0	0	0	1	0	0	0
MIMAT0004929	hsa-miR-190b	ENSG00000204160	ZDHHC18	protein_coding	chr1	27181387	27181392	27181387	27181392	+	6	0	AGO1-4,AGO2	1	0	0	0	0	0	0	5
MIMAT0004929	hsa-miR-190b	ENSG00000117751	PPP1R8	protein_coding	chr1	28177270	28177276	28177254	28177277	+	1	0	AGO1-4	1	0	0	0	1	0	0	5
MIMAT0004929	hsa-miR-190b	ENSG00000204138	PHACTR4	protein_coding	chr1	28823576	28823581	28823576	28823581	+	3	0	AGO1-4	1	0	0	0	0	0	0	3
MIMAT0004929	hsa-miR-190b	ENSG00000198492	YTHDF2	protein_coding	chr1	29095491	29095510	29095491	29095510	+	1	0	AGO1-4	0	0	0	0	1	0	0	4
MIMAT0004929	hsa-miR-190b	ENSG00000159023	EPB41	protein_coding	chr1	29444042	29444048	29444021	29444049	+	14	0	AGO1-4,AGO2,AGO3	1	0	1	1	1	0	0	0
MIMAT0004929	hsa-miR-190b	ENSG00000159023	EPB41	protein_coding	chr1	29446353	29446358	29446331	29446359	+	6	0	AGO1-4,AGO2	1	0	1	1	1	0	0	0
MIMAT0004929	hsa-miR-190b	ENSG00000116497	S100PBP	protein_coding	chr1	33324127	33324132	33324127	33324132	+	6	0	AGO1-4,AGO2	1	0	0	0	0	0	0	4
MIMAT0004929	hsa-miR-190b	ENSG00000174574	AKIRIN1	protein_coding	chr1	39469728	39469744	39469728	39469744	+	27	0	AGO1,AGO1-4,AGO2	0	0	0	0	1	0	0	3
MIMAT0004929	hsa-miR-190b	ENSG00000174574	AKIRIN1	protein_coding	chr1	39469904	39469911	39469892	39469912	+	14	0	AGO1,AGO1-4,AGO2	1	0	0	0	1	0	0	3
MIMAT0004929	hsa-miR-190b	ENSG00000084072	PPIE	protein_coding	chr1	40219068	40219073	40219068	40219073	+	1	0	AGO2	1	0	0	0	0	0	0	4
MIMAT0004929	hsa-miR-190b	ENSG00000131236	CAP1	protein_coding	chr1	40537422	40537427	40537422	40537427	+	5	0	AGO1-4,AGO2	1	0	0	0	0	0	0	4
MIMAT0004929	hsa-miR-190b	ENSG00000084073	ZMPSTE24	protein_coding	chr1	40759477	40759482	40759477	40759482	+	2	0	AGO1-4,AGO2	1	0	0	0	0	0	0	2
MIMAT0004929	hsa-miR-190b	ENSG00000127125	PPCS	protein_coding	chr1	42926005	42926011	42925984	42926012	+	14	0	AGO1-4,AGO2	1	0	1	1	1	0	0	1
MIMAT0004929	hsa-miR-190b	ENSG00000065978	YBX1	protein_coding	chr1	43167898	43167903	43167884	43167904	+	2	0	AGO1-4,AGO2	1	0	0	0	1	0	0	4
MIMAT0004929	hsa-miR-190b	ENSG00000162378	ZYG11B	protein_coding	chr1	53291032	53291039	53291032	53291039	+	1	0	AGO1-4	1	0	0	0	0	0	0	2
MIMAT0004929	hsa-miR-190b	ENSG00000162409	PRKAA2	protein_coding	chr1	57175465	57175470	57175465	57175470	+	1	0	AGO2	1	0	0	0	0	0	0	2
MIMAT0004929	hsa-miR-190b	ENSG00000162599	NFIA	protein_coding	chr1	61922924	61922930	61922924	61922930	+	14	0	AGO1,AGO1-4,AGO2,AGO3	0	0	0	0	0	1	1	1
MIMAT0004929	hsa-miR-190b	ENSG00000162437	RAVER2	protein_coding	chr1	65296752	65296757	65296752	65296757	+	6	0	AGO1,AGO1-4,AGO2	1	0	0	0	0	0	0	2
MIMAT0004929	hsa-miR-190b	ENSG00000162433	AK4	protein_coding	chr1	65693152	65693158	65693131	65693159	+	2	1	AGO2	1	0	1	1	1	0	0	3
MIMAT0004929	hsa-miR-190b	ENSG00000162433	AK4	protein_coding	chr1	65693745	65693750	65693723	65693751	+	1	0	AGO1	0	0	1	1	0	0	0	3
MIMAT0004929	hsa-miR-190b	ENSG00000198160	MIER1	protein_coding	chr1	67452381	67452387	67452360	67452388	+	4	0	AGO1-4,AGO2	1	0	1	1	1	0	0	2
MIMAT0004929	hsa-miR-190b	ENSG00000198160	MIER1	protein_coding	chr1	67453669	67453674	67453647	67453675	+	2	0	AGO2	1	0	1	1	0	0	0	2
MIMAT0004929	hsa-miR-190b	ENSG00000116761	CTH	protein_coding	chr1	70905212	70905217	70905198	70905218	+	2	0	AGO1-4,AGO2	1	0	0	0	1	0	0	1
MIMAT0004929	hsa-miR-190b	ENSG00000162623	TYW3	protein_coding	chr1	75230688	75230693	75230688	75230693	+	8	0	AGO1,AGO2,AGO3	1	0	0	0	0	0	0	0
MIMAT0004929	hsa-miR-190b	ENSG00000117054	ACADM	protein_coding	chr1	76229164	76229187	76229164	76229187	+	1	0	AGO2	0	0	0	0	1	0	0	1
MIMAT0004929	hsa-miR-190b	ENSG00000142875	PRKACB	protein_coding	chr1	84702880	84702885	84702880	84702885	+	2	0	AGO2	1	0	0	0	0	0	0	3
MIMAT0004929	hsa-miR-190b	ENSG00000097033	SH3GLB1	protein_coding	chr1	87211089	87211094	87211089	87211094	+	1	0	AGO1-4	1	0	0	0	0	0	0	4
MIMAT0004929	hsa-miR-190b	ENSG00000065243	PKN2	protein_coding	chr1	89299944	89299949	89299944	89299949	+	3	0	AGO1-4,AGO2	1	0	0	0	0	0	0	2
MIMAT0004929	hsa-miR-190b	ENSG00000097046	CDC7	protein_coding	chr1	91991052	91991059	91991052	91991059	+	4	0	AGO2	1	0	0	0	0	0	0	4
MIMAT0004929	hsa-miR-190b	ENSG00000122484	RPAP2	protein_coding	chr1	92852919	92852924	92852919	92852924	+	1	0	AGO1-4	1	0	0	0	0	0	0	1
MIMAT0004929	hsa-miR-190b	ENSG00000152078	TMEM56	protein_coding	chr1	95659978	95659985	95659965	95659985	+	3	0	AGO1-4,AGO2	0	0	0	0	1	0	1	1
MIMAT0004929	hsa-miR-190b	ENSG00000117620	SLC35A3	protein_coding	chr1	100491715	100491722	100491694	100491722	+	1	0	AGO2	0	0	0	1	0	0	1	2
MIMAT0004929	hsa-miR-190b	ENSG00000122435	TRMT13	protein_coding	chr1	100615123	100615128	100615123	100615128	+	1	0	AGO1-4	1	0	0	0	0	0	0	1
MIMAT0004929	hsa-miR-190b	ENSG00000079335	CDC14A	protein_coding	chr1	100984883	100984890	100984883	100984890	+	1	0	AGO2	1	0	0	0	0	0	0	1
MIMAT0004929	hsa-miR-190b	ENSG00000170989	S1PR1	protein_coding	chr1	101706427	101706432	101706427	101706432	+	3	0	AGO2	1	0	0	0	0	0	0	1
MIMAT0004929	hsa-miR-190b	ENSG00000162636	FAM102B	protein_coding	chr1	109179024	109179029	109179024	109179029	+	1	0	AGO1-4	1	0	0	0	0	0	0	4
MIMAT0004929	hsa-miR-190b	ENSG00000174151	CYB561D1	protein_coding	chr1	110039334	110039339	110039334	110039339	+	3	0	AGO1-4,AGO2	1	0	1	0	0	0	0	3
MIMAT0004929	hsa-miR-190b	ENSG00000174151	CYB561D1	protein_coding	chr1	110041547	110041552	110041547	110041552	+	4	0	AGO2	0	0	1	0	0	0	0	3
MIMAT0004929	hsa-miR-190b	ENSG00000168710	AHCYL1	protein_coding	chr1	110566134	110566139	110566134	110566139	+	4	0	AGO1-4,AGO2	1	0	0	0	0	0	0	0
MIMAT0004929	hsa-miR-190b	ENSG00000143079	CTTNBP2NL	protein_coding	chr1	113003392	113003411	113003392	113003411	+	5	0	AGO1,AGO1-4,AGO2	0	0	0	0	1	0	0	8
MIMAT0004929	hsa-miR-190b	ENSG00000163349	HIPK1	protein_coding	chr1	114516875	114516880	114516875	114516880	+	4	0	AGO1,AGO1-4,AGO2	1	0	0	0	0	0	0	0
MIMAT0004929	hsa-miR-190b	ENSG00000134247	PTGFRN	protein_coding	chr1	117531547	117531554	117531534	117531555	+	3	0	AGO1-4,AGO2	1	0	0	0	1	0	0	3
MIMAT0004929	hsa-miR-190b	ENSG00000134247	PTGFRN	protein_coding	chr1	117532870	117532875	117532856	117532876	+	7	0	AGO1-4,AGO2	1	0	0	0	1	0	0	3
MIMAT0004929	hsa-miR-190b	ENSG00000265808	SEC22B	protein_coding	chr1	145116863	145116868	145116863	145116868	+	1	0	AGO1-4	1	0	0	0	0	0	0	0
MIMAT0004929	hsa-miR-190b	ENSG00000264343	NOTCH2NL	protein_coding	chr1	145284114	145284120	145284099	145284121	+	5	0	AGO1-4,AGO2	1	0	0	0	1	0	0	1
MIMAT0004929	hsa-miR-190b	ENSG00000272031	ANKRD34A	protein_coding	chr1	145475093	145475098	145475071	145475099	+	3	0	AGO2	1	0	1	1	0	0	0	0
MIMAT0004929	hsa-miR-190b	ENSG00000186275	NBPF12	protein_coding	chr1	146467481	146467487	146467466	146467488	+	6	0	AGO1-4,AGO2	0	0	1	0	1	0	0	0
MIMAT0004929	hsa-miR-190b	ENSG00000203827	NBPF16	protein_coding	chr1	148758045	148758050	148758045	148758050	+	1	0	AGO1-4	0	0	1	0	0	0	0	0
MIMAT0004929	hsa-miR-190b	ENSG00000117360	PRPF3	protein_coding	chr1	150316995	150317015	150316995	150317015	+	2	0	AGO1	0	0	0	0	1	0	0	1
MIMAT0004929	hsa-miR-190b	ENSG00000143363	PRUNE1	protein_coding	chr1	151006979	151006985	151006968	151006986	+	4	0	AGO1-4,AGO2	1	0	0	0	1	0	0	1
MIMAT0004929	hsa-miR-190b	ENSG00000143458	GABPB2	protein_coding	chr1	151090964	151090969	151090947	151090970	+	2	0	AGO1-4,AGO2	1	0	1	0	1	0	0	2
MIMAT0004929	hsa-miR-190b	ENSG00000143398	PIP5K1A	protein_coding	chr1	151221384	151221389	151221384	151221389	+	12	0	AGO1,AGO1-4,AGO2	1	0	0	0	0	0	0	2
MIMAT0004929	hsa-miR-190b	ENSG00000143515	ATP8B2	protein_coding	chr1	154322406	154322412	154322385	154322413	+	5	0	AGO1-4,AGO2	1	1	0	1	1	0	0	1
MIMAT0004929	hsa-miR-190b	ENSG00000162734	PEA15	protein_coding	chr1	160183602	160183607	160183602	160183607	+	1	0	AGO2	1	0	0	0	0	0	0	2
MIMAT0004929	hsa-miR-190b	ENSG00000026751	SLAMF7	protein_coding	chr1	160724389	160724395	160724376	160724396	+	2	0	AGO1-4,AGO2	1	0	0	0	1	0	0	2
MIMAT0004929	hsa-miR-190b	ENSG00000185630	PBX1	protein_coding	chr1	164816221	164816226	164816221	164816226	+	3	0	AGO1-4	1	0	0	0	0	0	0	2
MIMAT0004929	hsa-miR-190b	ENSG00000197965	MPZL1	protein_coding	chr1	167757172	167757178	167757157	167757179	+	5	0	AGO1-4,AGO2	1	0	1	0	1	0	0	5
MIMAT0004929	hsa-miR-190b	ENSG00000197965	MPZL1	protein_coding	chr1	167757807	167757812	167757807	167757812	+	5	0	AGO1-4,AGO2	1	0	1	0	0	0	0	5
MIMAT0004929	hsa-miR-190b	ENSG00000143153	ATP1B1	protein_coding	chr1	169080693	169080716	169080693	169080716	+	7	0	AGO1-4,AGO2	0	0	0	0	1	0	0	2
MIMAT0004929	hsa-miR-190b	ENSG00000117523	PRRC2C	protein_coding	chr1	171561628	171561633	171561628	171561633	+	3	0	AGO1-4	1	0	0	0	0	0	0	4
MIMAT0004929	hsa-miR-190b	ENSG00000116161	CACYBP	protein_coding	chr1	174979806	174979812	174979793	174979813	+	3	0	AGO1-4,AGO2	1	0	0	0	1	0	0	3
MIMAT0004929	hsa-miR-190b	ENSG00000057252	SOAT1	protein_coding	chr1	179323049	179323054	179323027	179323055	+	5	0	AGO1-4,AGO2	1	0	0	1	0	0	0	1
MIMAT0004929	hsa-miR-190b	ENSG00000057252	SOAT1	protein_coding	chr1	179327311	179327339	179327311	179327339	+	1	0	AGO2	0	0	0	1	0	0	0	1
MIMAT0004929	hsa-miR-190b	ENSG00000143324	XPR1	protein_coding	chr1	180854055	180854062	180854055	180854062	+	2	0	AGO1-4,AGO2	1	0	0	0	0	0	0	0
MIMAT0004929	hsa-miR-190b	ENSG00000153029	MR1	protein_coding	chr1	181025132	181025153	181025125	181025153	+	1	0	AGO1-4	0	1	0	1	0	0	0	4
MIMAT0004929	hsa-miR-190b	ENSG00000143344	RGL1	protein_coding	chr1	183896229	183896236	183896209	183896237	+	9	0	AGO2	1	0	0	1	1	0	0	2
MIMAT0004929	hsa-miR-190b	ENSG00000198860	TSEN15	protein_coding	chr1	184042650	184042656	184042636	184042657	+	5	0	AGO1-4,AGO2	1	0	0	0	1	0	0	2
MIMAT0004929	hsa-miR-190b	ENSG00000116667	C1orf21	protein_coding	chr1	184594096	184594101	184594096	184594101	+	1	0	AGO1-4	1	0	0	0	0	0	0	1
MIMAT0004929	hsa-miR-190b	ENSG00000143341	HMCN1	protein_coding	chr1	186159283	186159289	186159269	186159290	+	1	0	AGO1-4	1	0	0	0	1	0	0	3
MIMAT0004929	hsa-miR-190b	ENSG00000134369	NAV1	protein_coding	chr1	201791136	201791141	201791136	201791141	+	2	0	AGO1-4	1	0	1	0	0	0	0	2
MIMAT0004929	hsa-miR-190b	ENSG00000077157	PPP1R12B	protein_coding	chr1	202551193	202551198	202551193	202551198	+	1	0	AGO1-4	1	0	0	0	0	0	0	1
MIMAT0004929	hsa-miR-190b	ENSG00000077157	PPP1R12B	protein_coding	chr1	202556124	202556129	202556124	202556129	+	1	0	AGO1-4	1	0	0	0	0	0	0	1
MIMAT0004929	hsa-miR-190b	ENSG00000058668	ATP2B4	protein_coding	chr1	203712441	203712446	203712441	203712446	+	5	0	AGO1,AGO1-4	1	0	0	0	0	0	0	3
MIMAT0004929	hsa-miR-190b	ENSG00000058673	ZC3H11A	protein_coding	chr1	203822605	203822610	203822605	203822610	+	2	0	AGO1-4	1	0	0	0	0	0	0	1
MIMAT0004929	hsa-miR-190b	ENSG00000257315	ZBED6	protein_coding	chr1	203822605	203822610	203822605	203822610	+	2	0	AGO1-4	1	0	0	0	0	0	0	2
MIMAT0004929	hsa-miR-190b	ENSG00000163531	NFASC	protein_coding	chr1	204986920	204986925	204986919	204986926	+	1	0	AGO1-4	1	0	0	0	0	1	1	2
MIMAT0004929	hsa-miR-190b	ENSG00000196550	FAM72A	protein_coding	chr1	206154309	206154329	206154309	206154329	+	6	0	AGO1,AGO1-4,AGO2	0	0	0	0	1	0	0	3
MIMAT0004929	hsa-miR-190b	ENSG00000117335	CD46	protein_coding	chr1	207968171	207968176	207968171	207968176	+	5	0	AGO1-4,AGO2,AGO3	1	0	0	0	0	0	0	3
MIMAT0004929	hsa-miR-190b	ENSG00000117625	RCOR3	protein_coding	chr1	211487650	211487655	211487650	211487655	+	2	0	AGO2	1	0	0	0	0	0	0	0
MIMAT0004929	hsa-miR-190b	ENSG00000082512	TRAF5	protein_coding	chr1	211548028	211548033	211548028	211548033	+	1	0	AGO2	1	0	0	0	0	0	0	1
MIMAT0004929	hsa-miR-190b	ENSG00000143476	DTL	protein_coding	chr1	212277575	212277580	212277575	212277580	+	1	0	AGO1-4	1	0	0	0	0	0	0	3
MIMAT0004929	hsa-miR-190b	ENSG00000136636	KCTD3	protein_coding	chr1	215794122	215794127	215794100	215794128	+	1	0	AGO2	1	0	1	1	0	0	0	0
MIMAT0004929	hsa-miR-190b	ENSG00000136636	KCTD3	protein_coding	chr1	215794457	215794463	215794436	215794464	+	7	0	AGO1-4,AGO2	1	0	1	1	1	0	0	0
MIMAT0004929	hsa-miR-190b	ENSG00000162909	CAPN2	protein_coding	chr1	223962752	223962757	223962730	223962758	+	5	0	AGO1,AGO1-4,AGO2	1	0	0	1	1	0	0	2
MIMAT0004929	hsa-miR-190b	ENSG00000143756	FBXO28	protein_coding	chr1	224345507	224345512	224345507	224345512	+	4	0	AGO1,AGO1-4,AGO2	1	0	1	0	0	0	0	2
MIMAT0004929	hsa-miR-190b	ENSG00000143756	FBXO28	protein_coding	chr1	224347341	224347346	224347341	224347346	+	2	0	AGO1-4,AGO2	0	0	1	0	0	0	0	2
MIMAT0004929	hsa-miR-190b	ENSG00000143753	DEGS1	protein_coding	chr1	224380439	224380446	224380419	224380447	+	9	0	AGO1,AGO1-4,AGO2	1	0	0	1	1	0	0	3
MIMAT0004929	hsa-miR-190b	ENSG00000162852	CNST	protein_coding	chr1	246829438	246829445	246829438	246829445	+	1	0	AGO2	1	0	0	0	0	0	0	0
MIMAT0004929	hsa-miR-190b	ENSG00000107929	LARP4B	protein_coding	chr10	856996	857001	856996	857001	-	8	0	AGO1,AGO1-4,AGO2	1	0	1	0	0	0	0	6
MIMAT0004929	hsa-miR-190b	ENSG00000107929	LARP4B	protein_coding	chr10	858456	858461	858456	858461	-	2	0	AGO1-4,AGO2	1	0	1	0	0	0	0	6
MIMAT0004929	hsa-miR-190b	ENSG00000067082	KLF6	protein_coding	chr10	3820067	3820086	3820067	3820086	-	7	0	AGO1-4,AGO2	0	0	0	0	1	0	0	6
MIMAT0004929	hsa-miR-190b	ENSG00000198879	SFMBT2	protein_coding	chr10	7201516	7201521	7201516	7201521	-	4	0	AGO1,AGO1-4,AGO2	0	0	1	0	0	0	0	5
MIMAT0004929	hsa-miR-190b	ENSG00000065809	FAM107B	protein_coding	chr10	14561314	14561319	14561314	14561319	-	2	0	AGO1,AGO1-4	1	0	1	0	0	0	0	1
MIMAT0004929	hsa-miR-190b	ENSG00000065809	FAM107B	protein_coding	chr10	14562159	14562164	14562159	14562164	-	5	0	AGO1-4,AGO2	1	0	1	0	0	0	0	1
MIMAT0004929	hsa-miR-190b	ENSG00000107614	TRDMT1	protein_coding	chr10	17187372	17187377	17187372	17187377	-	1	0	AGO2	1	0	0	0	0	0	0	2
MIMAT0004929	hsa-miR-190b	ENSG00000148488	ST8SIA6	protein_coding	chr10	17361989	17361994	17361989	17361994	-	1	0	AGO1-4	0	0	1	0	0	0	0	6
MIMAT0004929	hsa-miR-190b	ENSG00000107890	ANKRD26	protein_coding	chr10	27293363	27293369	27293362	27293381	-	1	0	AGO2	1	0	0	0	1	0	0	3
MIMAT0004929	hsa-miR-190b	ENSG00000165757	JCAD	protein_coding	chr10	30304483	30304488	30304483	30304488	-	1	0	AGO1-4	1	0	0	0	0	0	0	2
MIMAT0004929	hsa-miR-190b	ENSG00000165757	JCAD	protein_coding	chr10	30305802	30305808	30305801	30305820	-	3	1	AGO2	1	0	0	0	1	0	0	2
MIMAT0004929	hsa-miR-190b	ENSG00000150093	ITGB1	protein_coding	chr10	33189995	33190001	33189994	33190014	-	9	4	AGO1-4,AGO2	1	0	0	0	1	0	0	3
MIMAT0004929	hsa-miR-190b	ENSG00000227345	PARG	protein_coding	chr10	51026423	51026428	51026422	51026442	-	3	0	AGO1-4,AGO2	1	0	0	0	1	0	1	3
MIMAT0004929	hsa-miR-190b	ENSG00000198964	SGMS1	protein_coding	chr10	52066515	52066520	52066515	52066520	-	2	0	AGO1-4,AGO2	1	0	0	0	0	0	0	4
MIMAT0004929	hsa-miR-190b	ENSG00000151151	IPMK	protein_coding	chr10	59955312	59955317	59955312	59955317	-	2	0	AGO1-4	0	0	1	0	0	0	0	4
MIMAT0004929	hsa-miR-190b	ENSG00000151151	IPMK	protein_coding	chr10	59955468	59955473	59955468	59955473	-	3	0	AGO1-4,AGO2	0	0	1	0	0	0	0	4
MIMAT0004929	hsa-miR-190b	ENSG00000165449	SLC16A9	protein_coding	chr10	61411624	61411629	61411624	61411629	-	1	0	AGO2	1	0	0	0	0	0	0	6
MIMAT0004929	hsa-miR-190b	ENSG00000148634	HERC4	protein_coding	chr10	69716700	69716706	69716700	69716706	-	3	0	AGO1-4,AGO2	0	0	0	0	0	0	1	1
MIMAT0004929	hsa-miR-190b	ENSG00000180817	PPA1	protein_coding	chr10	71962732	71962737	71962731	71962751	-	9	0	AGO1,AGO1-4,AGO2	1	0	0	0	1	0	0	5
MIMAT0004929	hsa-miR-190b	ENSG00000138279	ANXA7	protein_coding	chr10	75135639	75135644	75135638	75135666	-	6	1	AGO1,AGO1-4,AGO2	1	0	0	1	1	0	1	3
MIMAT0004929	hsa-miR-190b	ENSG00000107758	PPP3CB	protein_coding	chr10	75197405	75197410	75197404	75197426	-	4	0	AGO1,AGO2	1	0	0	0	1	0	0	1
MIMAT0004929	hsa-miR-190b	ENSG00000152782	PANK1	protein_coding	chr10	91342819	91342847	91342819	91342847	-	1	0	AGO1-4	0	0	0	1	0	0	0	5
MIMAT0004929	hsa-miR-190b	ENSG00000152782	PANK1	protein_coding	chr10	91343217	91343222	91343216	91343244	-	2	0	AGO1-4	1	0	1	1	0	0	0	5
MIMAT0004929	hsa-miR-190b	ENSG00000152782	PANK1	protein_coding	chr10	91343532	91343537	91343531	91343559	-	6	0	AGO1,AGO1-4,AGO2	1	0	1	1	0	0	0	5
MIMAT0004929	hsa-miR-190b	ENSG00000107864	CPEB3	protein_coding	chr10	93808676	93808681	93808675	93808703	-	5	0	AGO2	1	0	1	1	0	0	0	5
MIMAT0004929	hsa-miR-190b	ENSG00000107864	CPEB3	protein_coding	chr10	93809589	93809594	93809588	93809616	-	6	1	AGO1-4,AGO2	1	0	1	1	0	0	0	5
MIMAT0004929	hsa-miR-190b	ENSG00000155629	PIK3AP1	protein_coding	chr10	98355042	98355047	98355042	98355047	-	2	0	AGO1-4,AGO2	1	0	0	0	0	0	0	5
MIMAT0004929	hsa-miR-190b	ENSG00000213390	ARHGAP19	protein_coding	chr10	98981934	98981939	98981934	98981939	-	1	0	AGO1-4	1	0	0	0	0	0	0	8
MIMAT0004929	hsa-miR-190b	ENSG00000107566	ERLIN1	protein_coding	chr10	101911860	101911865	101911859	101911887	-	5	0	AGO1-4,AGO2	1	0	0	1	0	0	0	6
MIMAT0004929	hsa-miR-190b	ENSG00000107566	ERLIN1	protein_coding	chr10	101943548	101943576	101943548	101943576	-	1	0	AGO2	0	0	0	1	0	0	0	6
MIMAT0004929	hsa-miR-190b	ENSG00000165813	CCDC186	protein_coding	chr10	115882310	115882316	115882309	115882334	-	1	0	AGO2	1	0	0	0	1	0	0	3
MIMAT0004929	hsa-miR-190b	ENSG00000165813	CCDC186	protein_coding	chr10	115884430	115884437	115884430	115884437	-	1	0	AGO2	1	0	0	0	0	0	0	3
MIMAT0004929	hsa-miR-190b	ENSG00000151892	GFRA1	protein_coding	chr10	117823479	117823484	117823479	117823484	-	3	0	AGO1-4	1	0	0	0	0	0	0	4
MIMAT0004929	hsa-miR-190b	ENSG00000107560	RAB11FIP2	protein_coding	chr10	119765643	119765648	119765643	119765648	-	9	0	AGO1-4,AGO2	1	0	0	0	0	0	0	4
MIMAT0004929	hsa-miR-190b	ENSG00000108001	EBF3	protein_coding	chr10	131635102	131635108	131635101	131635129	-	1	0	AGO2	1	0	0	1	1	0	1	1
MIMAT0004929	hsa-miR-190b	ENSG00000015171	ZMYND11	protein_coding	chr10	299271	299277	299258	299278	+	11	0	AGO1,AGO1-4,AGO2	1	0	0	0	1	0	0	2
MIMAT0004929	hsa-miR-190b	ENSG00000107485	GATA3	protein_coding	chr10	8116207	8116212	8116207	8116212	+	12	0	AGO1-4,AGO2	1	0	0	0	0	0	0	3
MIMAT0004929	hsa-miR-190b	ENSG00000183049	CAMK1D	protein_coding	chr10	12876563	12876591	12876563	12876591	+	1	0	AGO2	0	0	0	1	0	0	0	4
MIMAT0004929	hsa-miR-190b	ENSG00000183049	CAMK1D	protein_coding	chr10	12877465	12877471	12877444	12877472	+	2	1	AGO2	0	0	1	1	1	0	1	4
MIMAT0004929	hsa-miR-190b	ENSG00000284024	HSPA14	protein_coding	chr10	14886535	14886555	14886535	14886555	+	11	0	AGO1,AGO1-4,AGO2	0	0	0	0	1	0	0	0
MIMAT0004929	hsa-miR-190b	ENSG00000026025	VIM	protein_coding	chr10	17279326	17279331	17279312	17279332	+	29	0	AGO1,AGO1-4,AGO2	1	0	0	0	1	0	0	4
MIMAT0004929	hsa-miR-190b	ENSG00000148444	COMMD3	protein_coding	chr10	22606816	22606836	22606816	22606836	+	8	0	AGO1-4,AGO2	0	0	0	0	1	0	0	1
MIMAT0004929	hsa-miR-190b	ENSG00000269897	COMMD3-BMI1	protein_coding	chr10	22606816	22606836	22606816	22606836	+	8	0	AGO1-4,AGO2	0	0	0	0	1	0	0	1
MIMAT0004929	hsa-miR-190b	ENSG00000075407	ZNF37A	protein_coding	chr10	38410225	38410230	38410225	38410230	+	1	0	AGO1	1	0	1	0	0	0	0	1
MIMAT0004929	hsa-miR-190b	ENSG00000075407	ZNF37A	protein_coding	chr10	38410629	38410634	38410629	38410634	+	2	0	AGO1-4	1	0	1	0	0	0	0	1
MIMAT0004929	hsa-miR-190b	ENSG00000165512	ZNF22	protein_coding	chr10	45500707	45500712	45500707	45500712	+	5	0	AGO1-4,AGO2	1	0	0	0	0	0	0	6
MIMAT0004929	hsa-miR-190b	ENSG00000072401	UBE2D1	protein_coding	chr10	60130283	60130288	60130283	60130288	+	1	0	AGO2	1	0	0	0	0	0	0	5
MIMAT0004929	hsa-miR-190b	ENSG00000122870	BICC1	protein_coding	chr10	60549557	60549577	60549557	60549577	+	4	0	AGO1-4,AGO2	0	1	0	0	0	0	0	4
MIMAT0004929	hsa-miR-190b	ENSG00000181915	ADO	protein_coding	chr10	64566324	64566329	64566324	64566329	+	1	0	AGO1-4	1	0	0	0	0	0	0	4
MIMAT0004929	hsa-miR-190b	ENSG00000138336	TET1	protein_coding	chr10	70452456	70452463	70452456	70452463	+	1	0	AGO1-4	1	0	0	0	0	0	0	4
MIMAT0004929	hsa-miR-190b	ENSG00000176986	SEC24C	protein_coding	chr10	75530930	75530937	75530918	75530938	+	2	0	AGO1-4,AGO2	1	0	0	0	1	0	0	4
MIMAT0004929	hsa-miR-190b	ENSG00000035403	VCL	protein_coding	chr10	75878667	75878672	75878667	75878672	+	10	0	AGO1-4,AGO2	1	0	0	0	0	0	0	6
MIMAT0004929	hsa-miR-190b	ENSG00000156650	KAT6B	protein_coding	chr10	76791569	76791576	76791569	76791576	+	1	0	AGO2	1	0	0	0	0	0	0	4
MIMAT0004929	hsa-miR-190b	ENSG00000156671	SAMD8	protein_coding	chr10	76936299	76936320	76936299	76936320	+	1	0	AGO2	0	0	0	0	1	0	0	5
MIMAT0004929	hsa-miR-190b	ENSG00000133678	TMEM254	protein_coding	chr10	81852079	81852086	81852067	81852087	+	1	0	AGO1-4	1	0	0	0	1	0	0	2
MIMAT0004929	hsa-miR-190b	ENSG00000108219	TSPAN14	protein_coding	chr10	82278278	82278284	82278278	82278284	+	3	0	AGO1-4,AGO2	1	0	0	0	0	0	0	4
MIMAT0004929	hsa-miR-190b	ENSG00000107779	BMPR1A	protein_coding	chr10	88684569	88684574	88684569	88684574	+	1	0	AGO1	1	0	0	0	0	0	0	3
MIMAT0004929	hsa-miR-190b	ENSG00000198682	PAPSS2	protein_coding	chr10	89506265	89506270	89506265	89506270	+	9	0	AGO1-4,AGO2	1	0	0	0	0	0	0	1
MIMAT0004929	hsa-miR-190b	ENSG00000138182	KIF20B	protein_coding	chr10	91534179	91534185	91534164	91534186	+	2	0	AGO1,AGO2	1	0	0	0	1	0	0	7
MIMAT0004929	hsa-miR-190b	ENSG00000180628	PCGF5	protein_coding	chr10	93042364	93042369	93042364	93042369	+	1	0	AGO2	1	0	0	0	0	0	0	3
MIMAT0004929	hsa-miR-190b	ENSG00000095564	BTAF1	protein_coding	chr10	93789611	93789616	93789597	93789617	+	3	0	AGO1,AGO2	1	0	0	0	1	0	0	4
MIMAT0004929	hsa-miR-190b	ENSG00000198060	2020-03-05	protein_coding	chr10	94112705	94112711	94112692	94112712	+	1	0	AGO2	1	0	0	0	1	0	0	3
MIMAT0004929	hsa-miR-190b	ENSG00000108239	TBC1D12	protein_coding	chr10	96294825	96294830	96294825	96294830	+	1	0	AGO1-4	1	0	0	0	0	0	0	1
MIMAT0004929	hsa-miR-190b	ENSG00000196233	LCOR	protein_coding	chr10	98716826	98716831	98716826	98716831	+	1	0	AGO2	1	0	0	0	0	0	0	5
MIMAT0004929	hsa-miR-190b	ENSG00000165879	FRAT1	protein_coding	chr10	99081477	99081483	99081465	99081484	+	1	0	AGO2	1	0	0	0	1	0	0	4
MIMAT0004929	hsa-miR-190b	ENSG00000171314	PGAM1	protein_coding	chr10	99193166	99193171	99193152	99193172	+	16	0	AGO1,AGO1-4,AGO2,AGO3	1	0	0	0	1	0	0	8
MIMAT0004929	hsa-miR-190b	ENSG00000165886	UBTD1	protein_coding	chr10	99330908	99330929	99330908	99330929	+	1	0	AGO2	0	0	0	0	1	0	0	2
MIMAT0004929	hsa-miR-190b	ENSG00000166135	HIF1AN	protein_coding	chr10	102309074	102309079	102309074	102309079	+	4	0	AGO1-4,AGO2	1	0	0	0	0	0	0	5
MIMAT0004929	hsa-miR-190b	ENSG00000166197	NOLC1	protein_coding	chr10	103922909	103922915	103922896	103922916	+	1	0	AGO1-4	1	0	0	0	1	0	1	9
MIMAT0004929	hsa-miR-190b	ENSG00000148843	PDCD11	protein_coding	chr10	105205943	105205948	105205943	105205948	+	5	0	AGO1,AGO1-4,AGO2	1	0	0	0	0	0	0	7
MIMAT0004929	hsa-miR-190b	ENSG00000150594	ADRA2A	protein_coding	chr10	112839666	112839671	112839666	112839671	+	2	0	AGO1-4	1	0	0	0	0	0	0	2
MIMAT0004929	hsa-miR-190b	ENSG00000165806	CASP7	protein_coding	chr10	115489301	115489306	115489301	115489306	+	5	0	AGO1-4,AGO2	1	0	0	0	0	0	0	1
MIMAT0004929	hsa-miR-190b	ENSG00000196865	NHLRC2	protein_coding	chr10	115669142	115669148	115669142	115669148	+	1	0	AGO1-4	0	0	1	0	0	0	0	3
MIMAT0004929	hsa-miR-190b	ENSG00000196865	NHLRC2	protein_coding	chr10	115671405	115671411	115671405	115671411	+	1	0	AGO1-4	0	0	1	0	0	0	0	3
MIMAT0004929	hsa-miR-190b	ENSG00000196865	NHLRC2	protein_coding	chr10	115672045	115672066	115672045	115672066	+	1	0	AGO2	0	0	0	0	1	0	0	3
MIMAT0004929	hsa-miR-190b	ENSG00000165832	TRUB1	protein_coding	chr10	116736660	116736665	116736660	116736665	+	1	0	AGO1-4	1	0	0	0	0	0	0	2
MIMAT0004929	hsa-miR-190b	ENSG00000107518	ATRNL1	protein_coding	chr10	116931030	116931050	116931030	116931050	+	1	0	AGO2	0	0	0	0	1	0	0	4
MIMAT0004929	hsa-miR-190b	ENSG00000107518	ATRNL1	protein_coding	chr10	117704823	117704828	117704823	117704828	+	1	0	AGO2	1	0	0	0	0	0	0	4
MIMAT0004929	hsa-miR-190b	ENSG00000107651	SEC23IP	protein_coding	chr10	121700644	121700649	121700644	121700649	+	3	0	AGO1-4,AGO2	1	0	0	0	0	0	0	4
MIMAT0004929	hsa-miR-190b	ENSG00000107679	PLEKHA1	protein_coding	chr10	124191057	124191062	124191057	124191062	+	1	0	AGO1-4	1	0	0	0	0	0	0	5
MIMAT0004929	hsa-miR-190b	ENSG00000154473	BUB3	protein_coding	chr10	124924068	124924075	124924056	124924076	+	2	0	AGO1-4,AGO2	1	0	0	0	1	0	0	6
MIMAT0004929	hsa-miR-190b	ENSG00000023191	RNH1	protein_coding	chr11	494601	494606	494601	494606	-	11	0	AGO1,AGO1-4,AGO2,AGO3	1	0	0	0	0	0	0	4
MIMAT0004929	hsa-miR-190b	ENSG00000167244	IGF2	protein_coding	chr11	2152618	2152625	2152618	2152625	-	2	0	AGO1-4	1	0	0	0	0	0	0	1
MIMAT0004929	hsa-miR-190b	ENSG00000284779	IGF2	protein_coding	chr11	2152618	2152625	2152618	2152625	-	2	0	AGO1-4	1	0	0	0	0	0	0	0
MIMAT0004929	hsa-miR-190b	ENSG00000167332	OR51E2	protein_coding	chr11	4702097	4702104	4702096	4702124	-	1	0	AGO1	1	0	0	1	1	0	0	0
MIMAT0004929	hsa-miR-190b	ENSG00000166444	ST5	protein_coding	chr11	8715496	8715501	8715496	8715501	-	5	2	AGO1-4	1	0	0	0	0	0	0	3
MIMAT0004929	hsa-miR-190b	ENSG00000050165	DKK3	protein_coding	chr11	11985430	11985435	11985430	11985435	-	1	0	AGO1-4	1	0	0	0	0	0	0	6
MIMAT0004929	hsa-miR-190b	ENSG00000148925	BTBD10	protein_coding	chr11	13409812	13409817	13409812	13409817	-	4	1	AGO1-4,AGO2	1	0	0	0	0	0	0	5
MIMAT0004929	hsa-miR-190b	ENSG00000166689	PLEKHA7	protein_coding	chr11	16809408	16809413	16809408	16809413	-	3	0	AGO1-4,AGO2	1	0	0	0	0	0	0	6
MIMAT0004929	hsa-miR-190b	ENSG00000011405	PIK3C2A	protein_coding	chr11	17109037	17109065	17109037	17109065	-	1	0	AGO2	0	0	0	1	0	0	0	2
MIMAT0004929	hsa-miR-190b	ENSG00000011405	PIK3C2A	protein_coding	chr11	17113102	17113130	17113102	17113130	-	4	0	AGO1,AGO2	0	0	0	1	0	0	0	2
MIMAT0004929	hsa-miR-190b	ENSG00000011405	PIK3C2A	protein_coding	chr11	17118632	17118660	17118632	17118660	-	2	0	AGO1-4,AGO2	0	0	0	1	0	0	0	2
MIMAT0004929	hsa-miR-190b	ENSG00000198168	SVIP	protein_coding	chr11	22842398	22842403	22842398	22842403	-	2	0	AGO1-4	0	0	1	0	0	0	0	4
MIMAT0004929	hsa-miR-190b	ENSG00000198168	SVIP	protein_coding	chr11	22843118	22843123	22843118	22843123	-	1	0	AGO1-4	0	0	1	0	0	0	0	4
MIMAT0004929	hsa-miR-190b	ENSG00000085063	CD59	protein_coding	chr11	33728267	33728272	33728267	33728272	-	3	0	AGO2	1	0	0	0	0	0	0	5
MIMAT0004929	hsa-miR-190b	ENSG00000110429	FBXO3	protein_coding	chr11	33766390	33766395	33766390	33766395	-	1	0	AGO2	0	0	1	0	0	0	0	4
MIMAT0004929	hsa-miR-190b	ENSG00000110429	FBXO3	protein_coding	chr11	33767895	33767900	33767895	33767900	-	1	0	AGO2	0	0	1	0	0	0	0	4
MIMAT0004929	hsa-miR-190b	ENSG00000109920	FNBP4	protein_coding	chr11	47738385	47738390	47738385	47738390	-	4	0	AGO1-4,AGO2	1	0	0	0	0	0	0	3
MIMAT0004929	hsa-miR-190b	ENSG00000184743	ATL3	protein_coding	chr11	63396710	63396715	63396710	63396715	-	4	0	AGO1-4,AGO2	1	0	0	0	0	0	0	3
MIMAT0004929	hsa-miR-190b	ENSG00000168066	SF1	protein_coding	chr11	64532819	64532824	64532818	64532838	-	6	0	AGO1,AGO1-4,AGO2	1	0	0	0	1	0	0	2
MIMAT0004929	hsa-miR-190b	ENSG00000133895	MEN1	protein_coding	chr11	64571332	64571337	64571332	64571337	-	6	0	AGO1,AGO1-4,AGO2	1	0	0	0	0	0	0	5
MIMAT0004929	hsa-miR-190b	ENSG00000175376	EIF1AD	protein_coding	chr11	65764877	65764883	65764877	65764883	-	13	0	AGO1-4,AGO2	1	0	0	0	0	0	0	5
MIMAT0004929	hsa-miR-190b	ENSG00000162105	SHANK2	protein_coding	chr11	70314095	70314100	70314094	70314122	-	1	0	AGO1-4	1	0	0	1	0	0	0	4
MIMAT0004929	hsa-miR-190b	ENSG00000162105	SHANK2	protein_coding	chr11	70314831	70314836	70314830	70314858	-	1	0	AGO2	1	0	0	1	0	0	0	4
MIMAT0004929	hsa-miR-190b	ENSG00000162105	SHANK2	protein_coding	chr11	70315896	70315902	70315895	70315923	-	1	0	AGO1-4	1	0	0	1	1	0	1	4
MIMAT0004929	hsa-miR-190b	ENSG00000149380	P4HA3	protein_coding	chr11	73977810	73977817	73977810	73977817	-	1	0	AGO2	1	0	0	0	0	0	0	3
MIMAT0004929	hsa-miR-190b	ENSG00000165434	PGM2L1	protein_coding	chr11	74041907	74041912	74041907	74041914	-	1	0	AGO2	1	0	1	0	0	0	0	4
MIMAT0004929	hsa-miR-190b	ENSG00000165434	PGM2L1	protein_coding	chr11	74044088	74044093	74044087	74044115	-	2	0	AGO1-4,AGO2	1	0	1	1	0	0	0	4
MIMAT0004929	hsa-miR-190b	ENSG00000033327	GAB2	protein_coding	chr11	77927497	77927504	77927497	77927504	-	1	0	AGO2	1	0	0	0	0	0	0	4
MIMAT0004929	hsa-miR-190b	ENSG00000149212	SESN3	protein_coding	chr11	94904478	94904483	94904478	94904483	-	1	0	AGO1-4	0	0	1	0	0	0	0	0
MIMAT0004929	hsa-miR-190b	ENSG00000149212	SESN3	protein_coding	chr11	94905277	94905282	94905277	94905282	-	1	0	AGO2	0	0	1	0	0	0	0	0
MIMAT0004929	hsa-miR-190b	ENSG00000149212	SESN3	protein_coding	chr11	94905670	94905675	94905670	94905675	-	3	0	AGO1-4,AGO2	0	0	1	0	0	0	0	0
MIMAT0004929	hsa-miR-190b	ENSG00000149231	CCDC82	protein_coding	chr11	96085982	96085987	96085981	96086001	-	1	0	AGO1	1	0	1	0	1	0	0	3
MIMAT0004929	hsa-miR-190b	ENSG00000082175	PGR	protein_coding	chr11	100904322	100904350	100904322	100904350	-	1	0	AGO1-4	0	0	0	1	0	0	0	2
MIMAT0004929	hsa-miR-190b	ENSG00000196611	MMP1	protein_coding	chr11	102660819	102660826	102660818	102660846	-	5	0	AGO1-4,AGO2	1	0	0	1	1	0	0	3
MIMAT0004929	hsa-miR-190b	ENSG00000170903	MSANTD4	protein_coding	chr11	105880207	105880212	105880207	105880212	-	23	1	AGO1,AGO1-4,AGO2,AGO3,AGO4	1	0	0	0	0	0	0	4
MIMAT0004929	hsa-miR-190b	ENSG00000149308	NPAT	protein_coding	chr11	108029625	108029630	108029625	108029630	-	13	0	AGO1-4,AGO2	1	0	0	0	0	0	0	4
MIMAT0004929	hsa-miR-190b	ENSG00000178202	KDELC2	protein_coding	chr11	108344621	108344626	108344621	108344626	-	4	3	AGO2	1	0	0	0	0	0	0	3
MIMAT0004929	hsa-miR-190b	ENSG00000182985	CADM1	protein_coding	chr11	115044470	115044475	115044470	115044475	-	6	0	AGO1,AGO1-4,AGO2	1	0	0	0	0	0	0	1
MIMAT0004929	hsa-miR-190b	ENSG00000182985	CADM1	protein_coding	chr11	115045083	115045111	115045083	115045111	-	1	0	AGO2	0	0	0	1	0	0	0	1
MIMAT0004929	hsa-miR-190b	ENSG00000182985	CADM1	protein_coding	chr11	115045690	115045696	115045689	115045717	-	2	0	AGO2	1	0	1	1	1	1	0	1
MIMAT0004929	hsa-miR-190b	ENSG00000109917	ZPR1	protein_coding	chr11	116649363	116649368	116649363	116649368	-	2	0	AGO1,AGO1-4	1	0	0	0	0	0	0	5
MIMAT0004929	hsa-miR-190b	ENSG00000149573	MPZL2	protein_coding	chr11	118124528	118124534	118124527	118124548	-	1	0	AGO1-4	1	0	0	0	1	0	0	6
MIMAT0004929	hsa-miR-190b	ENSG00000149573	MPZL2	protein_coding	chr11	118125783	118125788	118125783	118125788	-	4	0	AGO1-4	1	0	0	0	0	0	0	6
MIMAT0004929	hsa-miR-190b	ENSG00000166261	ZNF202	protein_coding	chr11	123596364	123596370	123596363	123596383	-	3	0	AGO2	1	0	0	0	1	0	0	5
MIMAT0004929	hsa-miR-190b	ENSG00000134954	ETS1	protein_coding	chr11	128330333	128330340	128330333	128330340	-	2	0	AGO1-4	1	0	0	0	0	0	0	7
MIMAT0004929	hsa-miR-190b	ENSG00000132286	TIMM10B	protein_coding	chr11	6503686	6503691	6503686	6503691	+	4	0	AGO1-4,AGO2	1	0	0	0	0	0	0	6
MIMAT0004929	hsa-miR-190b	ENSG00000132286	TIMM10B	protein_coding	chr11	6504634	6504641	6504634	6504641	+	1	0	AGO1-4	1	0	0	0	0	0	0	6
MIMAT0004929	hsa-miR-190b	ENSG00000205339	IPO7	protein_coding	chr11	9468745	9468766	9468745	9468766	+	3	0	AGO1,AGO1-4,AGO2	0	0	0	0	1	0	0	6
MIMAT0004929	hsa-miR-190b	ENSG00000197601	FAR1	protein_coding	chr11	13751002	13751007	13751002	13751007	+	1	0	AGO1-4	1	0	1	0	0	0	0	5
MIMAT0004929	hsa-miR-190b	ENSG00000152270	PDE3B	protein_coding	chr11	14892575	14892595	14892575	14892595	+	2	0	AGO2	0	0	0	0	1	0	0	2
MIMAT0004929	hsa-miR-190b	ENSG00000169519	METTL15	protein_coding	chr11	28352737	28352742	28352737	28352742	+	1	0	AGO1-4	1	0	0	0	0	0	0	4
MIMAT0004929	hsa-miR-190b	ENSG00000170946	DNAJC24	protein_coding	chr11	31453187	31453192	31453187	31453192	+	1	0	AGO2	1	0	0	0	0	0	0	1
MIMAT0004929	hsa-miR-190b	ENSG00000121691	CAT	protein_coding	chr11	34493303	34493309	34493282	34493310	+	9	0	AGO1-4,AGO2	1	0	0	1	1	0	1	4
MIMAT0004929	hsa-miR-190b	ENSG00000166326	TRIM44	protein_coding	chr11	35828077	35828083	35828077	35828083	+	4	0	AGO1-4,AGO2	1	0	0	0	0	0	0	1
MIMAT0004929	hsa-miR-190b	ENSG00000166326	TRIM44	protein_coding	chr11	35829390	35829395	35829390	35829395	+	2	0	AGO2	1	0	0	0	0	0	0	1
MIMAT0004929	hsa-miR-190b	ENSG00000135362	PRR5L	protein_coding	chr11	36484611	36484617	36484602	36484618	+	1	0	AGO2	1	0	0	0	1	0	0	3
MIMAT0004929	hsa-miR-190b	ENSG00000149084	HSD17B12	protein_coding	chr11	43877002	43877025	43877002	43877025	+	2	0	AGO1,AGO2	0	0	0	0	1	0	0	4
MIMAT0004929	hsa-miR-190b	ENSG00000110536	PTPMT1	protein_coding	chr11	47593731	47593751	47593731	47593751	+	1	0	AGO1-4	0	0	0	0	1	0	0	1
MIMAT0004929	hsa-miR-190b	ENSG00000149177	PTPRJ	protein_coding	chr11	48190067	48190073	48190054	48190074	+	8	0	AGO1-4,AGO2	1	0	0	0	1	0	0	3
MIMAT0004929	hsa-miR-190b	ENSG00000166801	FAM111A	protein_coding	chr11	58921591	58921596	58921591	58921596	+	3	0	AGO1-4,AGO2	1	0	0	0	0	0	0	1
MIMAT0004929	hsa-miR-190b	ENSG00000166900	STX3	protein_coding	chr11	59569388	59569393	59569388	59569393	+	2	0	AGO1-4,AGO2	1	0	0	0	0	0	0	5
MIMAT0004929	hsa-miR-190b	ENSG00000133884	DPF2	protein_coding	chr11	65119241	65119261	65119241	65119261	+	2	0	AGO1-4,AGO2	0	0	0	0	1	0	0	6
MIMAT0004929	hsa-miR-190b	ENSG00000172818	OVOL1	protein_coding	chr11	65563442	65563448	65563429	65563449	+	2	0	AGO1-4	1	0	0	0	1	0	1	4
MIMAT0004929	hsa-miR-190b	ENSG00000110075	PPP6R3	protein_coding	chr11	68381824	68381829	68381824	68381829	+	2	0	AGO1,AGO1-4	1	0	0	0	0	0	0	4
MIMAT0004929	hsa-miR-190b	ENSG00000175591	P2RY2	protein_coding	chr11	72947110	72947115	72947110	72947115	+	1	0	AGO1-4	1	0	0	0	0	0	0	3
MIMAT0004929	hsa-miR-190b	ENSG00000078124	ACER3	protein_coding	chr11	76731790	76731795	76731790	76731795	+	3	0	AGO1-4	1	0	1	0	0	0	0	3
MIMAT0004929	hsa-miR-190b	ENSG00000078124	ACER3	protein_coding	chr11	76733231	76733236	76733231	76733236	+	1	0	AGO1	1	0	1	0	0	0	0	3
MIMAT0004929	hsa-miR-190b	ENSG00000078124	ACER3	protein_coding	chr11	76733807	76733812	76733807	76733812	+	5	0	AGO1-4,AGO2	1	0	1	0	0	0	0	3
MIMAT0004929	hsa-miR-190b	ENSG00000165494	PCF11	protein_coding	chr11	82896021	82896027	82896000	82896028	+	9	0	AGO2	1	0	0	1	1	0	0	2
MIMAT0004929	hsa-miR-190b	ENSG00000150687	PRSS23	protein_coding	chr11	86520031	86520036	86520017	86520037	+	7	0	AGO1-4	1	0	0	0	1	0	0	4
MIMAT0004929	hsa-miR-190b	ENSG00000196371	FUT4	protein_coding	chr11	94281147	94281152	94281147	94281152	+	1	0	AGO2	1	0	1	0	0	0	0	4
MIMAT0004929	hsa-miR-190b	ENSG00000263465	SRSF8	protein_coding	chr11	94802096	94802101	94802096	94802101	+	2	0	AGO1-4,AGO2	1	0	0	0	0	0	0	3
MIMAT0004929	hsa-miR-190b	ENSG00000166266	CUL5	protein_coding	chr11	107943119	107943139	107943119	107943139	+	2	0	AGO1-4,AGO2	0	0	0	0	1	0	0	1
MIMAT0004929	hsa-miR-190b	ENSG00000150764	DIXDC1	protein_coding	chr11	111889927	111889932	111889927	111889932	+	2	0	AGO1-4,AGO2	1	0	0	0	0	0	0	3
MIMAT0004929	hsa-miR-190b	ENSG00000150764	DIXDC1	protein_coding	chr11	111890600	111890605	111890600	111890605	+	1	0	AGO2	1	0	0	0	0	0	0	3
MIMAT0004929	hsa-miR-190b	ENSG00000150776	NKAPD1	protein_coding	chr11	111954624	111954630	111954609	111954631	+	4	0	AGO1,AGO2	1	0	0	0	1	0	0	1
MIMAT0004929	hsa-miR-190b	ENSG00000168092	PAFAH1B2	protein_coding	chr11	117038532	117038537	117038532	117038537	+	8	0	AGO1-4,AGO2	1	0	0	0	0	0	0	5
MIMAT0004929	hsa-miR-190b	ENSG00000110344	UBE4A	protein_coding	chr11	118267930	118267935	118267930	118267935	+	2	0	AGO2	1	0	0	0	0	0	0	2
MIMAT0004929	hsa-miR-190b	ENSG00000118058	KMT2A	protein_coding	chr11	118394856	118394861	118394856	118394861	+	2	0	AGO1-4,AGO2	1	0	0	0	0	0	0	4
MIMAT0004929	hsa-miR-190b	ENSG00000196914	ARHGEF12	protein_coding	chr11	120358060	120358065	120358038	120358066	+	3	0	AGO1-4,AGO2	1	0	1	1	0	0	0	2
MIMAT0004929	hsa-miR-190b	ENSG00000196914	ARHGEF12	protein_coding	chr11	120360532	120360553	120360525	120360553	+	1	0	AGO2	0	0	0	1	1	0	0	2
MIMAT0004929	hsa-miR-190b	ENSG00000151715	TMEM45B	protein_coding	chr11	129729121	129729127	129729100	129729128	+	1	0	AGO2	1	0	1	1	1	0	0	3
MIMAT0004929	hsa-miR-190b	ENSG00000182667	NTM	protein_coding	chr11	132205882	132205887	132205882	132205887	+	1	0	AGO1-4	1	0	0	0	0	0	0	6
MIMAT0004929	hsa-miR-190b	ENSG00000073614	KDM5A	protein_coding	chr12	390581	390586	390580	390608	-	2	0	AGO1-4	1	0	0	1	0	0	0	3
MIMAT0004929	hsa-miR-190b	ENSG00000073614	KDM5A	protein_coding	chr12	394436	394443	394435	394463	-	2	0	AGO2	1	0	0	1	1	0	0	3
MIMAT0004929	hsa-miR-190b	ENSG00000073614	KDM5A	protein_coding	chr12	404744	404772	404744	404772	-	3	0	AGO1-4	0	0	0	1	0	0	0	3
MIMAT0004929	hsa-miR-190b	ENSG00000047621	C12orf4	protein_coding	chr12	4598045	4598051	4598044	4598072	-	8	0	AGO1,AGO1-4,AGO2	1	0	0	1	1	0	0	4
MIMAT0004929	hsa-miR-190b	ENSG00000111732	AICDA	protein_coding	chr12	8756063	8756069	8756062	8756090	-	1	0	AGO2	1	0	0	1	1	0	0	3
MIMAT0004929	hsa-miR-190b	ENSG00000173391	OLR1	protein_coding	chr12	10311228	10311248	10311228	10311248	-	1	0	AGO2	0	0	0	0	1	0	0	1
MIMAT0004929	hsa-miR-190b	ENSG00000070018	LRP6	protein_coding	chr12	12271054	12271061	12271054	12271061	-	2	0	AGO1,AGO2	1	0	0	0	0	0	0	2
MIMAT0004929	hsa-miR-190b	ENSG00000070018	LRP6	protein_coding	chr12	12273018	12273023	12273018	12273023	-	15	0	AGO1,AGO2	1	0	0	0	0	0	0	2
MIMAT0004929	hsa-miR-190b	ENSG00000111266	DUSP16	protein_coding	chr12	12629128	12629133	12629128	12629133	-	4	0	AGO1-4,AGO2	1	0	0	0	0	0	0	3
MIMAT0004929	hsa-miR-190b	ENSG00000060982	BCAT1	protein_coding	chr12	24965744	24965750	24965743	24965771	-	4	0	AGO1,AGO1-4,AGO2	1	0	0	1	0	0	0	6
MIMAT0004929	hsa-miR-190b	ENSG00000060982	BCAT1	protein_coding	chr12	25047268	25047296	25047268	25047296	-	8	0	AGO1-4,AGO2	0	0	0	1	0	0	0	6
MIMAT0004929	hsa-miR-190b	ENSG00000133703	KRAS	protein_coding	chr12	25358331	25358336	25358330	25358336	-	1	0	AGO2	1	0	0	0	0	1	0	6
MIMAT0004929	hsa-miR-190b	ENSG00000087494	PTHLH	protein_coding	chr12	28111182	28111187	28111181	28111200	-	8	0	AGO1,AGO1-4,AGO2	1	0	1	0	1	1	1	5
MIMAT0004929	hsa-miR-190b	ENSG00000133704	IPO8	protein_coding	chr12	30783066	30783072	30783065	30783086	-	1	1	AGO2	1	0	0	0	1	0	0	2
MIMAT0004929	hsa-miR-190b	ENSG00000170456	DENND5B	protein_coding	chr12	31535253	31535258	31535252	31535280	-	12	1	AGO1-4,AGO2	1	0	0	1	1	1	1	2
MIMAT0004929	hsa-miR-190b	ENSG00000139117	CPNE8	protein_coding	chr12	39046234	39046240	39046233	39046256	-	3	0	AGO2	1	0	0	0	1	0	0	4
MIMAT0004929	hsa-miR-190b	ENSG00000151229	SLC2A13	protein_coding	chr12	40151400	40151405	40151400	40151405	-	1	0	AGO2	1	0	0	0	0	0	0	3
MIMAT0004929	hsa-miR-190b	ENSG00000151233	GXYLT1	protein_coding	chr12	42480336	42480342	42480336	42480342	-	4	0	AGO1-4,AGO2	1	0	0	0	0	0	0	2
MIMAT0004929	hsa-miR-190b	ENSG00000173157	ADAMTS20	protein_coding	chr12	43816773	43816793	43816773	43816793	-	1	0	AGO2	0	0	0	0	1	0	0	1
MIMAT0004929	hsa-miR-190b	ENSG00000129317	PUS7L	protein_coding	chr12	44123834	44123839	44123834	44123839	-	2	0	AGO1-4,AGO2	1	0	0	0	0	0	0	1
MIMAT0004929	hsa-miR-190b	ENSG00000139218	SCAF11	protein_coding	chr12	46315303	46315309	46315302	46315325	-	2	0	AGO1-4,AGO2	1	0	1	0	1	0	0	2
MIMAT0004929	hsa-miR-190b	ENSG00000139218	SCAF11	protein_coding	chr12	46315343	46315349	46315342	46315367	-	1	0	AGO1-4	1	0	1	0	1	0	0	2
MIMAT0004929	hsa-miR-190b	ENSG00000111371	SLC38A1	protein_coding	chr12	46580819	46580824	46580819	46580824	-	1	0	AGO1-4	1	0	0	0	0	0	0	6
MIMAT0004929	hsa-miR-190b	ENSG00000111371	SLC38A1	protein_coding	chr12	46580873	46580878	46580873	46580878	-	1	0	AGO1-4	1	0	0	0	0	0	0	6
MIMAT0004929	hsa-miR-190b	ENSG00000174233	ADCY6	protein_coding	chr12	49160329	49160334	49160329	49160334	-	1	0	AGO1-4	1	0	0	0	0	0	0	2
MIMAT0004929	hsa-miR-190b	ENSG00000174233	ADCY6	protein_coding	chr12	49161301	49161306	49161301	49161306	-	4	0	AGO1-4,AGO2	1	0	0	0	0	0	0	2
MIMAT0004929	hsa-miR-190b	ENSG00000123416	TUBA1B	protein_coding	chr12	49521591	49521596	49521590	49521610	-	42	5	AGO1,AGO1-4,AGO2,AGO3	1	0	0	0	1	0	0	3
MIMAT0004929	hsa-miR-190b	ENSG00000139624	CERS5	protein_coding	chr12	50524249	50524254	50524249	50524254	-	2	0	AGO2	1	0	0	0	0	0	0	3
MIMAT0004929	hsa-miR-190b	ENSG00000110911	SLC11A2	protein_coding	chr12	51374388	51374411	51374388	51374411	-	2	0	AGO2	0	0	0	0	1	0	0	2
MIMAT0004929	hsa-miR-190b	ENSG00000110911	SLC11A2	protein_coding	chr12	51380040	51380045	51380040	51380047	-	5	0	AGO1-4,AGO2	1	0	1	0	0	0	0	2
MIMAT0004929	hsa-miR-190b	ENSG00000110911	SLC11A2	protein_coding	chr12	51380486	51380491	51380486	51380491	-	5	0	AGO1-4,AGO2	1	0	1	0	0	0	0	2
MIMAT0004929	hsa-miR-190b	ENSG00000167767	KRT80	protein_coding	chr12	52564971	52564976	52564971	52564976	-	3	0	AGO1-4	1	0	0	0	0	0	0	2
MIMAT0004929	hsa-miR-190b	ENSG00000170581	STAT2	protein_coding	chr12	56737143	56737148	56737143	56737148	-	4	0	AGO1-4,AGO2	1	0	0	0	0	0	0	2
MIMAT0004929	hsa-miR-190b	ENSG00000135423	GLS2	protein_coding	chr12	56864893	56864899	56864892	56864911	-	1	0	AGO2	1	0	0	0	1	0	0	5
MIMAT0004929	hsa-miR-190b	ENSG00000139263	LRIG3	protein_coding	chr12	59268217	59268245	59268217	59268245	-	1	0	AGO2	0	0	0	1	0	0	0	4
MIMAT0004929	hsa-miR-190b	ENSG00000139233	LLPH	protein_coding	chr12	66517225	66517230	66517224	66517243	-	6	0	AGO1,AGO1-4,AGO2	1	0	0	0	1	0	0	2
MIMAT0004929	hsa-miR-190b	ENSG00000135678	CPM	protein_coding	chr12	69248566	69248571	69248566	69248571	-	2	0	AGO1-4,AGO2	1	0	0	0	0	0	0	4
MIMAT0004929	hsa-miR-190b	ENSG00000133858	ZFC3H1	protein_coding	chr12	72004084	72004089	72004083	72004111	-	3	0	AGO1-4,AGO2	1	0	0	1	1	1	0	4
MIMAT0004929	hsa-miR-190b	ENSG00000139289	PHLDA1	protein_coding	chr12	76422202	76422207	76422202	76422207	-	2	0	AGO1-4	1	0	0	0	0	0	0	7
MIMAT0004929	hsa-miR-190b	ENSG00000072041	SLC6A15	protein_coding	chr12	85253965	85253970	85253965	85253970	-	1	0	AGO2	1	0	0	0	0	0	0	4
MIMAT0004929	hsa-miR-190b	ENSG00000070961	ATP2B1	protein_coding	chr12	89984947	89984952	89984947	89984952	-	5	1	AGO1-4	1	0	0	0	0	0	0	2
MIMAT0004929	hsa-miR-190b	ENSG00000102189	EEA1	protein_coding	chr12	93168886	93168891	93168886	93168891	-	1	0	AGO2	1	0	0	0	0	0	0	4
MIMAT0004929	hsa-miR-190b	ENSG00000177889	UBE2N	protein_coding	chr12	93802382	93802387	93802382	93802387	-	1	0	AGO2	1	0	0	0	0	0	0	3
MIMAT0004929	hsa-miR-190b	ENSG00000120798	NR2C1	protein_coding	chr12	95415544	95415564	95415544	95415564	-	1	0	AGO1-4	0	0	0	0	1	0	0	3
MIMAT0004929	hsa-miR-190b	ENSG00000166130	IKBIP	protein_coding	chr12	99019677	99019682	99019676	99019696	-	1	0	AGO2	1	0	0	0	1	0	0	6
MIMAT0004929	hsa-miR-190b	ENSG00000204954	C12orf73	protein_coding	chr12	104345107	104345124	104345107	104345124	-	6	1	AGO1-4,AGO2	0	0	0	0	1	0	0	3
MIMAT0004929	hsa-miR-190b	ENSG00000120837	NFYB	protein_coding	chr12	104512694	104512699	104512693	104512714	-	3	1	AGO2	1	0	0	0	1	0	0	3
MIMAT0004929	hsa-miR-190b	ENSG00000136052	SLC41A2	protein_coding	chr12	105197580	105197600	105197580	105197600	-	2	0	AGO2	0	0	0	0	1	0	0	1
MIMAT0004929	hsa-miR-190b	ENSG00000196850	PPTC7	protein_coding	chr12	110971983	110971990	110971983	110972011	-	16	1	AGO1,AGO1-4,AGO2,AGO3	0	0	0	1	0	0	1	7
MIMAT0004929	hsa-miR-190b	ENSG00000196850	PPTC7	protein_coding	chr12	110974651	110974656	110974650	110974678	-	9	0	AGO1,AGO1-4,AGO2	1	0	0	1	0	0	0	7
MIMAT0004929	hsa-miR-190b	ENSG00000111412	C12orf49	protein_coding	chr12	117154975	117154980	117154975	117154980	-	3	0	AGO1-4	1	0	0	0	0	0	0	7
MIMAT0004929	hsa-miR-190b	ENSG00000135090	TAOK3	protein_coding	chr12	118588222	118588228	118588221	118588249	-	6	0	AGO1-4,AGO2	1	0	0	1	1	0	1	6
MIMAT0004929	hsa-miR-190b	ENSG00000089159	PXN	protein_coding	chr12	120648787	120648792	120648787	120648792	-	6	0	AGO1-4,AGO2	1	0	0	0	0	0	0	2
MIMAT0004929	hsa-miR-190b	ENSG00000089159	PXN	protein_coding	chr12	120649378	120649383	120649378	120649383	-	3	0	AGO1-4	1	0	0	0	0	0	0	2
MIMAT0004929	hsa-miR-190b	ENSG00000170855	TRIAP1	protein_coding	chr12	120881915	120881920	120881915	120881920	-	13	0	AGO1,AGO1-4,AGO2	1	0	0	0	0	0	0	5
MIMAT0004929	hsa-miR-190b	ENSG00000110871	COQ5	protein_coding	chr12	120941551	120941556	120941551	120941556	-	1	0	AGO2	1	0	0	0	0	0	0	2
MIMAT0004929	hsa-miR-190b	ENSG00000139697	SBNO1	protein_coding	chr12	123779933	123779938	123779932	123779960	-	4	0	AGO1-4,AGO2	0	0	1	1	0	0	0	4
MIMAT0004929	hsa-miR-190b	ENSG00000139697	SBNO1	protein_coding	chr12	123780403	123780408	123780402	123780430	-	4	0	AGO1-4,AGO2	0	0	1	1	0	0	1	4
MIMAT0004929	hsa-miR-190b	ENSG00000139370	SLC15A4	protein_coding	chr12	129278348	129278353	129278348	129278353	-	1	0	AGO2	1	0	0	0	0	0	0	3
MIMAT0004929	hsa-miR-190b	ENSG00000090615	GOLGA3	protein_coding	chr12	133348487	133348492	133348487	133348492	-	2	0	AGO1-4,AGO2	1	0	0	0	0	0	0	0
MIMAT0004929	hsa-miR-190b	ENSG00000196458	ZNF605	protein_coding	chr12	133499069	133499075	133499068	133499086	-	3	0	AGO1-4,AGO2	1	0	0	0	1	0	0	2
MIMAT0004929	hsa-miR-190b	ENSG00000006831	ADIPOR2	protein_coding	chr12	1895541	1895546	1895541	1895546	+	8	0	AGO1,AGO1-4,AGO2	1	0	1	0	0	0	0	6
MIMAT0004929	hsa-miR-190b	ENSG00000006831	ADIPOR2	protein_coding	chr12	1896243	1896248	1896243	1896248	+	3	0	AGO1-4,AGO2	1	0	1	0	0	0	0	6
MIMAT0004929	hsa-miR-190b	ENSG00000118971	CCND2	protein_coding	chr12	4414199	4414204	4414199	4414205	+	19	0	AGO1,AGO1-4,AGO2,AGO3	1	0	0	0	0	0	1	3
MIMAT0004929	hsa-miR-190b	ENSG00000166532	RIMKLB	protein_coding	chr12	8928692	8928698	8928680	8928699	+	1	0	AGO2	1	0	0	0	1	0	0	2
MIMAT0004929	hsa-miR-190b	ENSG00000111276	CDKN1B	protein_coding	chr12	12874051	12874057	12874034	12874058	+	31	0	AGO1,AGO1-4,AGO2,AGO3	1	0	0	0	1	1	1	3
MIMAT0004929	hsa-miR-190b	ENSG00000013588	GPRC5A	protein_coding	chr12	13066060	13066065	13066060	13066065	+	5	0	AGO1-4,AGO2	1	0	0	0	0	0	0	6
MIMAT0004929	hsa-miR-190b	ENSG00000134531	EMP1	protein_coding	chr12	13369457	13369463	13369443	13369464	+	4	0	AGO1-4,AGO2	1	0	0	0	1	0	0	7
MIMAT0004929	hsa-miR-190b	ENSG00000246705	H2AFJ	protein_coding	chr12	14928642	14928647	14928642	14928647	+	1	0	AGO1-4	1	0	0	0	0	0	0	2
MIMAT0004929	hsa-miR-190b	ENSG00000052126	PLEKHA5	protein_coding	chr12	19529284	19529289	19529270	19529290	+	4	0	AGO1-4,AGO2	1	0	0	0	1	0	0	3
MIMAT0004929	hsa-miR-190b	ENSG00000139154	AEBP2	protein_coding	chr12	19672041	19672046	19672041	19672046	+	3	0	AGO1-4,AGO2	1	0	0	0	0	0	0	7
MIMAT0004929	hsa-miR-190b	ENSG00000111711	GOLT1B	protein_coding	chr12	21669730	21669736	21669715	21669737	+	3	0	AGO1,AGO2	1	0	0	0	1	0	0	2
MIMAT0004929	hsa-miR-190b	ENSG00000123094	RASSF8	protein_coding	chr12	26224073	26224093	26224073	26224093	+	1	0	AGO2	0	0	0	0	1	0	0	2
MIMAT0004929	hsa-miR-190b	ENSG00000211455	STK38L	protein_coding	chr12	27475745	27475751	27475724	27475752	+	9	0	AGO1-4,AGO2	1	0	1	1	1	0	1	6
MIMAT0004929	hsa-miR-190b	ENSG00000211455	STK38L	protein_coding	chr12	27476379	27476385	27476358	27476386	+	12	0	AGO1-4,AGO2	1	0	1	1	1	0	1	6
MIMAT0004929	hsa-miR-190b	ENSG00000110841	PPFIBP1	protein_coding	chr12	27846112	27846117	27846112	27846117	+	2	0	AGO1-4	1	0	0	0	0	0	0	7
MIMAT0004929	hsa-miR-190b	ENSG00000087448	KLHL42	protein_coding	chr12	27951474	27951480	27951453	27951481	+	13	0	AGO1,AGO1-4,AGO2	1	0	1	1	1	0	0	3
MIMAT0004929	hsa-miR-190b	ENSG00000087448	KLHL42	protein_coding	chr12	27953118	27953118	27953091	27953124	+	3	0	AGO1-4,AGO2	2	0	2	2	0	0	0	3
MIMAT0004929	hsa-miR-190b	ENSG00000087448	KLHL42	protein_coding	chr12	27955728	27955733	27955706	27955734	+	3	1	AGO1-4,AGO2	1	0	1	1	0	0	0	3
MIMAT0004929	hsa-miR-190b	ENSG00000175548	ALG10B	protein_coding	chr12	38715258	38715263	38715258	38715263	+	7	0	AGO1,AGO1-4,AGO2	1	0	0	0	0	0	0	2
MIMAT0004929	hsa-miR-190b	ENSG00000175548	ALG10B	protein_coding	chr12	38715963	38715968	38715963	38715968	+	1	0	AGO1-4	1	0	0	0	0	0	0	2
MIMAT0004929	hsa-miR-190b	ENSG00000198001	IRAK4	protein_coding	chr12	44180688	44180693	44180688	44180693	+	1	0	AGO2	1	0	0	0	0	0	0	3
MIMAT0004929	hsa-miR-190b	ENSG00000066117	SMARCD1	protein_coding	chr12	50493988	50493995	50493988	50493995	+	2	0	AGO1-4,AGO2	1	0	0	0	0	0	0	4
MIMAT0004929	hsa-miR-190b	ENSG00000161813	LARP4	protein_coding	chr12	50871396	50871402	50871383	50871403	+	7	0	AGO1-4,AGO2	1	0	0	0	1	0	0	3
MIMAT0004929	hsa-miR-190b	ENSG00000135503	ACVR1B	protein_coding	chr12	52389285	52389292	52389285	52389292	+	2	0	AGO1-4,AGO2	1	0	0	0	0	0	0	3
MIMAT0004929	hsa-miR-190b	ENSG00000185591	SP1	protein_coding	chr12	53809518	53809523	53809518	53809523	+	8	0	AGO1,AGO1-4,AGO2	1	0	0	0	0	0	0	5
MIMAT0004929	hsa-miR-190b	ENSG00000172789	HOXC5	protein_coding	chr12	54429116	54429121	54429094	54429122	+	2	0	AGO1-4	1	0	0	1	1	1	0	3
MIMAT0004929	hsa-miR-190b	ENSG00000111540	RAB5B	protein_coding	chr12	56387676	56387681	56387676	56387681	+	4	0	AGO1,AGO2	1	0	0	0	0	0	0	1
MIMAT0004929	hsa-miR-190b	ENSG00000065361	ERBB3	protein_coding	chr12	56496142	56496147	56496142	56496147	+	3	0	AGO1-4,AGO2	1	0	0	0	0	0	0	2
MIMAT0004929	hsa-miR-190b	ENSG00000139641	ESYT1	protein_coding	chr12	56538269	56538274	56538269	56538274	+	4	2	AGO1-4	1	0	0	0	0	0	0	4
MIMAT0004929	hsa-miR-190b	ENSG00000135655	USP15	protein_coding	chr12	62798921	62798926	62798907	62798927	+	1	0	AGO1-4	1	0	0	0	1	0	0	1
MIMAT0004929	hsa-miR-190b	ENSG00000135655	USP15	protein_coding	chr12	62799461	62799467	62799448	62799468	+	5	0	AGO1-4,AGO2	1	0	0	0	1	0	1	1
MIMAT0004929	hsa-miR-190b	ENSG00000061987	MON2	protein_coding	chr12	62986790	62986795	62986790	62986795	+	3	0	AGO2	1	0	0	0	0	0	0	2
MIMAT0004929	hsa-miR-190b	ENSG00000061987	MON2	protein_coding	chr12	62987570	62987575	62987570	62987575	+	2	0	AGO1-4	1	0	0	0	0	0	0	2
MIMAT0004929	hsa-miR-190b	ENSG00000149948	HMGA2	protein_coding	chr12	66347712	66347717	66347712	66347717	+	1	0	AGO2	0	0	1	0	0	0	0	4
MIMAT0004929	hsa-miR-190b	ENSG00000149948	HMGA2	protein_coding	chr12	66357789	66357795	66357776	66357796	+	7	0	AGO1-4,AGO2	1	0	0	0	1	0	1	4
MIMAT0004929	hsa-miR-190b	ENSG00000149948	HMGA2	protein_coding	chr12	66359439	66359444	66359439	66359444	+	8	0	AGO1-4,AGO2	1	0	0	0	0	0	0	4
MIMAT0004929	hsa-miR-190b	ENSG00000111530	CAND1	protein_coding	chr12	67707819	67707825	67707806	67707826	+	6	0	AGO1,AGO1-4,AGO2	1	0	1	0	1	0	1	3
MIMAT0004929	hsa-miR-190b	ENSG00000111530	CAND1	protein_coding	chr12	67709526	67709531	67709526	67709531	+	1	0	AGO1-4	0	0	1	0	0	0	0	3
MIMAT0004929	hsa-miR-190b	ENSG00000111605	CPSF6	protein_coding	chr12	69664892	69664897	69664892	69664897	+	13	0	AGO1,AGO1-4,AGO2	1	0	0	0	0	0	0	4
MIMAT0004929	hsa-miR-190b	ENSG00000166225	FRS2	protein_coding	chr12	69971651	69971656	69971651	69971656	+	9	0	AGO1-4,AGO2	1	0	0	0	0	0	0	0
MIMAT0004929	hsa-miR-190b	ENSG00000139291	TMEM19	protein_coding	chr12	72095645	72095650	72095645	72095650	+	9	0	AGO1,AGO1-4,AGO2	1	0	0	0	0	0	0	4
MIMAT0004929	hsa-miR-190b	ENSG00000253719	ATXN7L3B	protein_coding	chr12	74933528	74933550	74933528	74933550	+	18	0	AGO1,AGO1-4,AGO2	0	0	0	0	1	0	0	2
MIMAT0004929	hsa-miR-190b	ENSG00000067798	NAV3	protein_coding	chr12	78606555	78606560	78606533	78606561	+	1	0	AGO2	1	0	0	1	1	1	1	1
MIMAT0004929	hsa-miR-190b	ENSG00000133641	C12orf29	protein_coding	chr12	88443733	88443738	88443733	88443738	+	1	0	AGO1-4	1	0	0	0	0	0	0	4
MIMAT0004929	hsa-miR-190b	ENSG00000139324	TMTC3	protein_coding	chr12	88547134	88547156	88547134	88547156	+	2	0	AGO1-4	0	0	0	0	1	0	0	4
MIMAT0004929	hsa-miR-190b	ENSG00000139324	TMTC3	protein_coding	chr12	88590931	88590936	88590931	88590936	+	4	0	AGO2	1	0	0	0	0	0	0	4
MIMAT0004929	hsa-miR-190b	ENSG00000111142	METAP2	protein_coding	chr12	95897914	95897935	95897914	95897935	+	4	0	AGO1-4	0	0	0	0	1	0	0	3
MIMAT0004929	hsa-miR-190b	ENSG00000120868	APAF1	protein_coding	chr12	99127608	99127613	99127608	99127613	+	3	0	AGO1-4,AGO2	1	0	0	0	0	0	0	2
MIMAT0004929	hsa-miR-190b	ENSG00000120868	APAF1	protein_coding	chr12	99127671	99127677	99127658	99127678	+	5	0	AGO1-4,AGO2	1	0	0	0	1	0	0	2
MIMAT0004929	hsa-miR-190b	ENSG00000151572	ANO4	protein_coding	chr12	101522159	101522165	101522146	101522166	+	1	0	AGO2	1	0	0	0	1	1	0	2
MIMAT0004929	hsa-miR-190b	ENSG00000185480	PARPBP	protein_coding	chr12	102590274	102590281	102590263	102590282	+	2	0	AGO2	1	0	0	0	1	0	0	7
MIMAT0004929	hsa-miR-190b	ENSG00000198431	TXNRD1	protein_coding	chr12	104743003	104743009	104742989	104743010	+	9	0	AGO1-4,AGO2	1	0	0	0	1	0	0	3
MIMAT0004929	hsa-miR-190b	ENSG00000136051	WASHC4	protein_coding	chr12	105514923	105514951	105514923	105514951	+	4	2	AGO1-4,AGO2	0	0	0	1	0	0	0	4
MIMAT0004929	hsa-miR-190b	ENSG00000136051	WASHC4	protein_coding	chr12	105561159	105561165	105561138	105561166	+	3	1	AGO1-4,AGO2	1	0	0	1	1	0	0	4
MIMAT0004929	hsa-miR-190b	ENSG00000013503	POLR3B	protein_coding	chr12	106903681	106903686	106903681	106903686	+	3	0	AGO1-4,AGO2	1	0	0	0	0	0	0	2
MIMAT0004929	hsa-miR-190b	ENSG00000151135	TMEM263	protein_coding	chr12	107366427	107366432	107366427	107366432	+	2	0	AGO1-4,AGO2	1	0	0	0	0	0	0	3
MIMAT0004929	hsa-miR-190b	ENSG00000151136	BTBD11	protein_coding	chr12	108052440	108052447	108052428	108052448	+	1	0	AGO2	1	0	0	0	1	0	0	2
MIMAT0004929	hsa-miR-190b	ENSG00000122970	IFT81	protein_coding	chr12	110656580	110656585	110656566	110656586	+	2	0	AGO2	1	0	0	0	1	0	0	2
MIMAT0004929	hsa-miR-190b	ENSG00000111331	OAS3	protein_coding	chr12	113410872	113410877	113410872	113410877	+	6	0	AGO2	1	0	0	0	0	0	0	5
MIMAT0004929	hsa-miR-190b	ENSG00000179195	ZNF664	protein_coding	chr12	124497966	124497972	124497953	124497973	+	7	0	AGO1-4,AGO2	1	0	0	0	1	0	0	5
MIMAT0004929	hsa-miR-190b	ENSG00000132341	RAN	protein_coding	chr12	131361170	131361176	131361170	131361176	+	4	0	AGO1-4,AGO2	1	0	1	0	0	0	0	3
MIMAT0004929	hsa-miR-190b	ENSG00000183495	EP400	protein_coding	chr12	132563507	132563512	132563507	132563512	+	1	0	AGO1-4	1	0	0	0	0	0	0	3
MIMAT0004929	hsa-miR-190b	ENSG00000196387	ZNF140	protein_coding	chr12	133683561	133683567	133683547	133683568	+	1	0	AGO1-4	1	0	0	0	1	0	0	1
MIMAT0004929	hsa-miR-190b	ENSG00000150457	LATS2	protein_coding	chr13	21548318	21548323	21548318	21548323	-	15	0	AGO1,AGO1-4,AGO2	1	0	1	0	0	0	0	5
MIMAT0004929	hsa-miR-190b	ENSG00000150457	LATS2	protein_coding	chr13	21548428	21548433	21548428	21548433	-	6	0	AGO2	1	0	1	0	0	0	0	5
MIMAT0004929	hsa-miR-190b	ENSG00000151835	SACS	protein_coding	chr13	23908482	23908510	23908482	23908510	-	2	0	AGO1-4,AGO2	0	0	0	1	0	0	0	2
MIMAT0004929	hsa-miR-190b	ENSG00000151835	SACS	protein_coding	chr13	23912356	23912384	23912356	23912384	-	1	0	AGO1	0	0	0	1	0	0	0	2
MIMAT0004929	hsa-miR-190b	ENSG00000151835	SACS	protein_coding	chr13	23913250	23913271	23913250	23913278	-	1	0	AGO1-4	0	1	0	1	0	0	0	2
MIMAT0004929	hsa-miR-190b	ENSG00000151835	SACS	protein_coding	chr13	23913316	23913344	23913316	23913344	-	1	0	AGO2	0	0	0	1	0	0	0	2
MIMAT0004929	hsa-miR-190b	ENSG00000151835	SACS	protein_coding	chr13	23929630	23929658	23929630	23929658	-	3	0	AGO1,AGO2	0	0	0	1	0	0	0	2
MIMAT0004929	hsa-miR-190b	ENSG00000139505	MTMR6	protein_coding	chr13	25822133	25822139	25822132	25822153	-	1	1	AGO2	1	0	0	0	1	0	0	1
MIMAT0004929	hsa-miR-190b	ENSG00000139508	SLC46A3	protein_coding	chr13	29275590	29275610	29275590	29275618	-	1	0	AGO2	0	0	0	1	1	0	0	2
MIMAT0004929	hsa-miR-190b	ENSG00000139514	SLC7A1	protein_coding	chr13	30086154	30086159	30086154	30086159	-	4	0	AGO1,AGO1-4,AGO2	1	0	0	0	0	0	0	5
MIMAT0004929	hsa-miR-190b	ENSG00000122042	UBL3	protein_coding	chr13	30338985	30338990	30338985	30338990	-	2	0	AGO1-4,AGO2	1	0	0	0	0	0	0	4
MIMAT0004929	hsa-miR-190b	ENSG00000102781	KATNAL1	protein_coding	chr13	30777596	30777601	30777596	30777601	-	30	0	AGO1,AGO1-4,AGO2,AGO3	1	0	0	0	0	0	0	1
MIMAT0004929	hsa-miR-190b	ENSG00000189403	HMGB1	protein_coding	chr13	31034878	31034883	31034878	31034883	-	3	0	AGO1,AGO1-4,AGO2	1	0	0	0	0	0	0	4
MIMAT0004929	hsa-miR-190b	ENSG00000133121	STARD13	protein_coding	chr13	33677549	33677554	33677549	33677554	-	1	0	AGO1-4	1	0	0	0	0	0	0	2
MIMAT0004929	hsa-miR-190b	ENSG00000133104	SPART	protein_coding	chr13	36877724	36877729	36877724	36877729	-	1	0	AGO2	1	0	0	0	0	0	0	2
MIMAT0004929	hsa-miR-190b	ENSG00000165572	KBTBD6	protein_coding	chr13	41704226	41704233	41704226	41704233	-	3	0	AGO1-4,AGO2	1	0	0	0	0	0	0	2
MIMAT0004929	hsa-miR-190b	ENSG00000120696	KBTBD7	protein_coding	chr13	41766279	41766285	41766278	41766300	-	9	0	AGO1,AGO1-4,AGO2,AGO3	1	0	0	0	1	0	0	4
MIMAT0004929	hsa-miR-190b	ENSG00000102763	VWA8	protein_coding	chr13	42141106	42141125	42141106	42141125	-	1	0	AGO2	0	0	0	0	1	0	0	2
MIMAT0004929	hsa-miR-190b	ENSG00000102804	TSC22D1	protein_coding	chr13	45007777	45007782	45007777	45007782	-	8	0	AGO1-4,AGO2	1	0	0	0	0	0	0	5
MIMAT0004929	hsa-miR-190b	ENSG00000136167	LCP1	protein_coding	chr13	46700725	46700732	46700725	46700732	-	1	0	AGO1-4	1	0	0	0	0	0	0	3
MIMAT0004929	hsa-miR-190b	ENSG00000136146	MED4	protein_coding	chr13	48650931	48650937	48650930	48650958	-	18	0	AGO1,AGO2	1	0	0	1	1	0	1	4
MIMAT0004929	hsa-miR-190b	ENSG00000136144	RCBTB1	protein_coding	chr13	50106476	50106481	50106476	50106481	-	1	0	AGO2	1	0	1	0	0	0	0	1
MIMAT0004929	hsa-miR-190b	ENSG00000136144	RCBTB1	protein_coding	chr13	50106715	50106720	50106715	50106720	-	2	0	AGO1-4,AGO2	1	0	1	0	0	0	0	1
MIMAT0004929	hsa-miR-190b	ENSG00000136144	RCBTB1	protein_coding	chr13	50107338	50107343	50107338	50107343	-	2	0	AGO1,AGO2	1	0	1	0	0	0	0	1
MIMAT0004929	hsa-miR-190b	ENSG00000136100	VPS36	protein_coding	chr13	52987057	52987062	52987057	52987062	-	6	0	AGO1,AGO1-4,AGO2	1	0	0	0	0	0	0	4
MIMAT0004929	hsa-miR-190b	ENSG00000139734	DIAPH3	protein_coding	chr13	60557938	60557966	60557938	60557966	-	4	0	AGO2	0	0	0	1	0	0	0	7
MIMAT0004929	hsa-miR-190b	ENSG00000276644	DACH1	protein_coding	chr13	72014148	72014153	72014148	72014153	-	1	0	AGO2	1	0	1	0	0	0	0	0
MIMAT0004929	hsa-miR-190b	ENSG00000178695	KCTD12	protein_coding	chr13	77454636	77454642	77454635	77454663	-	3	0	AGO2	1	0	1	1	1	0	0	4
MIMAT0004929	hsa-miR-190b	ENSG00000178695	KCTD12	protein_coding	chr13	77457611	77457616	77457610	77457638	-	7	0	AGO1,AGO1-4,AGO2	1	0	1	1	0	0	0	4
MIMAT0004929	hsa-miR-190b	ENSG00000005812	FBXL3	protein_coding	chr13	77581070	77581075	77581070	77581075	-	2	0	AGO1-4,AGO2	1	0	1	0	0	0	0	2
MIMAT0004929	hsa-miR-190b	ENSG00000005810	MYCBP2	protein_coding	chr13	77618980	77618986	77618979	77619007	-	7	1	AGO1-4,AGO2	1	0	1	1	1	0	0	7
MIMAT0004929	hsa-miR-190b	ENSG00000088451	TGDS	protein_coding	chr13	95226557	95226564	95226556	95226577	-	2	0	AGO2	1	0	0	0	1	0	0	4
MIMAT0004929	hsa-miR-190b	ENSG00000102572	STK24	protein_coding	chr13	99104471	99104476	99104470	99104498	-	9	0	AGO1,AGO1-4,AGO2	1	0	1	1	0	1	0	8
MIMAT0004929	hsa-miR-190b	ENSG00000102572	STK24	protein_coding	chr13	99104628	99104634	99104627	99104655	-	10	0	AGO1,AGO1-4,AGO2	1	0	1	1	1	1	1	8
MIMAT0004929	hsa-miR-190b	ENSG00000088387	DOCK9	protein_coding	chr13	99446189	99446195	99446188	99446207	-	5	0	AGO1-4,AGO2	1	0	0	0	1	0	0	3
MIMAT0004929	hsa-miR-190b	ENSG00000125247	TMTC4	protein_coding	chr13	101257196	101257201	101257195	101257223	-	2	0	AGO2	1	0	0	1	0	0	0	0
MIMAT0004929	hsa-miR-190b	ENSG00000187498	COL4A1	protein_coding	chr13	110802196	110802201	110802196	110802201	-	5	0	AGO1-4,AGO2	1	0	0	0	0	0	0	3
MIMAT0004929	hsa-miR-190b	ENSG00000183087	GAS6	protein_coding	chr13	114523705	114523712	114523704	114523724	-	6	0	AGO1-4,AGO2	1	0	0	0	1	0	0	4
MIMAT0004929	hsa-miR-190b	ENSG00000173141	MRPL57	protein_coding	chr13	21751504	21751509	21751504	21751509	+	5	0	AGO1-4	1	0	0	0	0	0	0	2
MIMAT0004929	hsa-miR-190b	ENSG00000127863	TNFRSF19	protein_coding	chr13	24248450	24248457	24248437	24248458	+	1	0	AGO2	1	0	0	0	1	0	0	1
MIMAT0004929	hsa-miR-190b	ENSG00000139496	NUP58	protein_coding	chr13	25915161	25915166	25915161	25915166	+	5	2	AGO1-4,AGO2	1	0	0	0	0	0	0	4
MIMAT0004929	hsa-miR-190b	ENSG00000139618	BRCA2	protein_coding	chr13	32973105	32973110	32973105	32973110	+	3	0	AGO1-4,AGO2	1	0	0	0	0	0	0	9
MIMAT0004929	hsa-miR-190b	ENSG00000133119	RFC3	protein_coding	chr13	34411343	34411348	34411343	34411348	+	3	0	AGO1,AGO1-4	1	0	0	0	0	0	0	6
MIMAT0004929	hsa-miR-190b	ENSG00000172915	NBEA	protein_coding	chr13	36246509	36246514	36246487	36246515	+	4	0	AGO2	1	0	0	1	1	1	1	3
MIMAT0004929	hsa-miR-190b	ENSG00000133111	RFXAP	protein_coding	chr13	37403180	37403185	37403180	37403185	+	1	0	AGO2	1	0	0	0	0	0	0	3
MIMAT0004929	hsa-miR-190b	ENSG00000120686	UFM1	protein_coding	chr13	38935391	38935397	38935377	38935398	+	1	0	AGO1-4	1	0	0	0	1	0	0	1
MIMAT0004929	hsa-miR-190b	ENSG00000102743	SLC25A15	protein_coding	chr13	41383976	41383981	41383976	41383981	+	2	0	AGO1-4,AGO2	1	0	0	0	0	0	0	4
MIMAT0004929	hsa-miR-190b	ENSG00000179630	LACC1	protein_coding	chr13	44466070	44466088	44466070	44466088	+	1	0	AGO1-4	0	0	0	0	1	0	0	3
MIMAT0004929	hsa-miR-190b	ENSG00000136152	COG3	protein_coding	chr13	46109907	46109912	46109907	46109912	+	2	0	AGO1-4,AGO2	1	0	1	0	0	0	0	3
MIMAT0004929	hsa-miR-190b	ENSG00000136152	COG3	protein_coding	chr13	46109930	46109935	46109930	46109935	+	1	0	AGO1-4	1	0	1	0	0	0	0	3
MIMAT0004929	hsa-miR-190b	ENSG00000136156	ITM2B	protein_coding	chr13	48835965	48835970	48835951	48835971	+	20	0	AGO1,AGO1-4,AGO2,AGO3	1	0	0	0	1	0	0	6
MIMAT0004929	hsa-miR-190b	ENSG00000102531	FNDC3A	protein_coding	chr13	49783596	49783602	49783575	49783603	+	22	1	AGO1,AGO1-4,AGO2	1	1	0	1	1	0	1	3
MIMAT0004929	hsa-miR-190b	ENSG00000136108	CKAP2	protein_coding	chr13	53050070	53050077	53050050	53050078	+	3	0	AGO1,AGO2	1	0	0	1	1	0	0	4
MIMAT0004929	hsa-miR-190b	ENSG00000102471	NDFIP2	protein_coding	chr13	80127765	80127772	80127753	80127773	+	7	0	AGO1,AGO1-4,AGO2,AGO3	1	0	0	0	1	0	0	2
MIMAT0004929	hsa-miR-190b	ENSG00000185352	HS6ST3	protein_coding	chr13	97488207	97488212	97488207	97488212	+	1	0	AGO2	1	0	0	0	0	0	0	3
MIMAT0004929	hsa-miR-190b	ENSG00000125249	RAP2A	protein_coding	chr13	98119126	98119131	98119126	98119131	+	2	0	AGO2	1	0	0	0	0	0	0	4
MIMAT0004929	hsa-miR-190b	ENSG00000134897	BIVM	protein_coding	chr13	103493616	103493621	103493616	103493621	+	1	0	AGO2	1	0	0	0	0	0	0	5
MIMAT0004929	hsa-miR-190b	ENSG00000139826	ABHD13	protein_coding	chr13	108884272	108884277	108884272	108884277	+	1	0	AGO2	1	0	1	0	0	0	0	2
MIMAT0004929	hsa-miR-190b	ENSG00000185896	LAMP1	protein_coding	chr13	113977214	113977219	113977214	113977219	+	1	0	AGO2	1	0	0	0	0	0	0	2
MIMAT0004929	hsa-miR-190b	ENSG00000136319	TTC5	protein_coding	chr14	20757571	20757576	20757571	20757576	-	1	0	AGO2	1	0	0	0	0	0	0	1
MIMAT0004929	hsa-miR-190b	ENSG00000092201	SUPT16H	protein_coding	chr14	21819954	21819959	21819954	21819959	-	5	0	AGO1-4,AGO2	1	0	0	0	0	0	0	4
MIMAT0004929	hsa-miR-190b	ENSG00000129518	EAPP	protein_coding	chr14	34985435	34985440	34985435	34985440	-	2	0	AGO1-4,AGO2	1	0	0	0	0	0	0	5
MIMAT0004929	hsa-miR-190b	ENSG00000165410	CFL2	protein_coding	chr14	35181455	35181460	35181455	35181460	-	25	0	AGO1,AGO1-4,AGO2	1	0	0	0	0	0	0	4
MIMAT0004929	hsa-miR-190b	ENSG00000100934	SEC23A	protein_coding	chr14	39501342	39501348	39501341	39501369	-	30	1	AGO1,AGO1-4,AGO2,AGO3	1	0	1	1	1	0	0	4
MIMAT0004929	hsa-miR-190b	ENSG00000182400	TRAPPC6B	protein_coding	chr14	39618721	39618726	39618721	39618726	-	1	0	AGO1-4	1	0	0	0	0	0	0	2
MIMAT0004929	hsa-miR-190b	ENSG00000165355	FBXO33	protein_coding	chr14	39868192	39868198	39868191	39868213	-	6	0	AGO1,AGO1-4,AGO2	1	0	0	0	1	0	0	2
MIMAT0004929	hsa-miR-190b	ENSG00000179454	KLHL28	protein_coding	chr14	45397473	45397480	45397473	45397480	-	6	0	AGO1-4,AGO2	1	0	0	0	0	0	0	2
MIMAT0004929	hsa-miR-190b	ENSG00000139915	MDGA2	protein_coding	chr14	47309670	47309675	47309669	47309690	-	1	0	AGO2	1	0	0	0	1	0	0	3
MIMAT0004929	hsa-miR-190b	ENSG00000100483	VCPKMT	protein_coding	chr14	50575806	50575812	50575805	50575825	-	5	0	AGO1-4,AGO2	1	0	0	0	1	0	0	1
MIMAT0004929	hsa-miR-190b	ENSG00000131979	GCH1	protein_coding	chr14	55308878	55308883	55308877	55308897	-	1	0	AGO1-4	1	0	0	0	1	0	0	4
MIMAT0004929	hsa-miR-190b	ENSG00000126814	TRMT5	protein_coding	chr14	61441174	61441180	61441173	61441193	-	1	0	AGO2	1	0	1	0	1	0	0	4
MIMAT0004929	hsa-miR-190b	ENSG00000100632	ERH	protein_coding	chr14	69846964	69846969	69846964	69846969	-	19	1	AGO1,AGO1-4,AGO2	1	0	0	0	0	0	0	3
MIMAT0004929	hsa-miR-190b	ENSG00000213463	SYNJ2BP	protein_coding	chr14	70837687	70837692	70837687	70837692	-	1	0	AGO1-4	1	0	0	0	0	0	0	2
MIMAT0004929	hsa-miR-190b	ENSG00000133961	NUMB	protein_coding	chr14	73742788	73742793	73742788	73742793	-	2	0	AGO2	1	0	0	0	0	0	0	4
MIMAT0004929	hsa-miR-190b	ENSG00000156030	ELMSAN1	protein_coding	chr14	74182731	74182736	74182731	74182736	-	1	0	AGO1-4	1	0	0	0	0	0	0	3
MIMAT0004929	hsa-miR-190b	ENSG00000119682	AREL1	protein_coding	chr14	75130237	75130242	75130237	75130242	-	4	0	AGO1-4,AGO2	1	0	0	0	0	0	0	3
MIMAT0004929	hsa-miR-190b	ENSG00000013523	ANGEL1	protein_coding	chr14	77255122	77255127	77255122	77255127	-	2	0	AGO1-4	1	0	0	0	0	0	0	3
MIMAT0004929	hsa-miR-190b	ENSG00000119669	IRF2BPL	protein_coding	chr14	77491475	77491480	77491474	77491494	-	12	0	AGO1-4,AGO2	1	0	0	0	1	0	0	3
MIMAT0004929	hsa-miR-190b	ENSG00000009830	POMT2	protein_coding	chr14	77743397	77743402	77743397	77743402	-	7	0	AGO1-4,AGO2	1	0	0	0	0	0	0	1
MIMAT0004929	hsa-miR-190b	ENSG00000100596	SPTLC2	protein_coding	chr14	77975196	77975203	77975196	77975203	-	2	0	AGO1-4	1	0	0	0	0	0	0	6
MIMAT0004929	hsa-miR-190b	ENSG00000100596	SPTLC2	protein_coding	chr14	77976040	77976045	77976040	77976045	-	2	0	AGO1-4,AGO2	1	0	0	0	0	0	0	6
MIMAT0004929	hsa-miR-190b	ENSG00000053254	FOXN3	protein_coding	chr14	89817019	89817047	89817019	89817047	-	1	1	AGO2	0	0	0	1	0	0	0	5
MIMAT0004929	hsa-miR-190b	ENSG00000066427	ATXN3	protein_coding	chr14	92555106	92555134	92555106	92555134	-	19	0	AGO1,AGO1-4,AGO2,AGO3,AGO4	0	0	0	1	0	0	0	2
MIMAT0004929	hsa-miR-190b	ENSG00000170270	GON7	protein_coding	chr14	93669478	93669484	93669477	93669496	-	3	0	AGO1-4	1	0	0	0	1	0	0	1
MIMAT0004929	hsa-miR-190b	ENSG00000011114	BTBD7	protein_coding	chr14	93704646	93704651	93704646	93704651	-	4	0	AGO1-4,AGO2	1	0	0	0	0	0	0	1
MIMAT0004929	hsa-miR-190b	ENSG00000011114	BTBD7	protein_coding	chr14	93706149	93706154	93706149	93706154	-	2	0	AGO1-4,AGO2	1	0	0	0	0	0	0	1
MIMAT0004929	hsa-miR-190b	ENSG00000197249	SERPINA1	protein_coding	chr14	94844064	94844086	94844064	94844086	-	1	0	AGO2	0	0	0	0	1	0	0	0
MIMAT0004929	hsa-miR-190b	ENSG00000100697	DICER1	protein_coding	chr14	95555813	95555819	95555812	95555840	-	28	0	AGO1,AGO1-4,AGO2,AGO3	1	0	0	1	1	0	1	3
MIMAT0004929	hsa-miR-190b	ENSG00000100697	DICER1	protein_coding	chr14	95562906	95562934	95562906	95562934	-	3	0	AGO1-4	0	0	0	1	0	0	0	3
MIMAT0004929	hsa-miR-190b	ENSG00000100697	DICER1	protein_coding	chr14	95569741	95569769	95569741	95569769	-	44	0	AGO1,AGO1-4,AGO2,AGO3,AGO4	0	0	0	1	0	0	0	3
MIMAT0004929	hsa-miR-190b	ENSG00000176438	SYNE3	protein_coding	chr14	95884038	95884043	95884038	95884043	-	5	0	AGO1-4	1	0	0	0	0	0	0	2
MIMAT0004929	hsa-miR-190b	ENSG00000127152	BCL11B	protein_coding	chr14	99640087	99640094	99640087	99640094	-	5	0	AGO1-4,AGO2	1	0	0	0	0	0	0	7
MIMAT0004929	hsa-miR-190b	ENSG00000080824	HSP90AA1	protein_coding	chr14	102547489	102547496	102547489	102547496	-	23	0	AGO1,AGO1-4,AGO2	1	0	0	0	0	0	0	3
MIMAT0004929	hsa-miR-190b	ENSG00000080824	HSP90AA1	protein_coding	chr14	102549895	102549914	102549886	102549923	-	18	0	AGO1,AGO1-4,AGO2	0	0	0	2	0	0	0	3
MIMAT0004929	hsa-miR-190b	ENSG00000080824	HSP90AA1	protein_coding	chr14	102550271	102550299	102550271	102550299	-	25	0	AGO1,AGO1-4,AGO2	0	0	0	1	0	0	0	3
MIMAT0004929	hsa-miR-190b	ENSG00000126215	XRCC3	protein_coding	chr14	104164528	104164535	104164528	104164535	-	1	0	AGO1-4	1	0	0	0	0	0	0	8
MIMAT0004929	hsa-miR-190b	ENSG00000198805	PNP	protein_coding	chr14	20943035	20943055	20943035	20943055	+	6	0	AGO1,AGO1-4	0	0	0	0	1	0	0	4
MIMAT0004929	hsa-miR-190b	ENSG00000129473	BCL2L2	protein_coding	chr14	23780222	23780228	23780222	23780228	+	2	0	AGO2	1	0	0	0	0	0	0	2
MIMAT0004929	hsa-miR-190b	ENSG00000100897	DCAF11	protein_coding	chr14	24593504	24593509	24593504	24593509	+	1	0	AGO2	1	0	0	0	0	0	0	4
MIMAT0004929	hsa-miR-190b	ENSG00000100938	GMPR2	protein_coding	chr14	24708376	24708382	24708363	24708383	+	6	0	AGO1-4,AGO2,AGO3	1	0	0	0	1	0	0	4
MIMAT0004929	hsa-miR-190b	ENSG00000092140	G2E3	protein_coding	chr14	31088887	31088894	31088867	31088895	+	1	0	AGO2	1	0	0	1	1	0	0	3
MIMAT0004929	hsa-miR-190b	ENSG00000092108	SCFD1	protein_coding	chr14	31109040	31109068	31109040	31109068	+	1	0	AGO2	0	0	0	1	0	0	0	1
MIMAT0004929	hsa-miR-190b	ENSG00000092108	SCFD1	protein_coding	chr14	31122744	31122772	31122744	31122772	+	15	0	AGO1-4,AGO2	0	0	0	1	0	0	0	1
MIMAT0004929	hsa-miR-190b	ENSG00000100478	AP4S1	protein_coding	chr14	31562483	31562489	31562470	31562490	+	7	0	AGO1-4,AGO2	0	0	1	0	1	0	0	3
MIMAT0004929	hsa-miR-190b	ENSG00000100916	BRMS1L	protein_coding	chr14	36340038	36340043	36340024	36340044	+	8	0	AGO1-4,AGO2	1	0	0	0	1	0	0	4
MIMAT0004929	hsa-miR-190b	ENSG00000198718	TOGARAM1	protein_coding	chr14	45496627	45496655	45496627	45496655	+	1	1	AGO1-4	0	0	0	1	0	0	0	3
MIMAT0004929	hsa-miR-190b	ENSG00000198718	TOGARAM1	protein_coding	chr14	45542707	45542714	45542686	45542714	+	5	0	AGO1-4,AGO2	0	0	0	1	1	0	1	3
MIMAT0004929	hsa-miR-190b	ENSG00000139926	FRMD6	protein_coding	chr14	52197202	52197208	52197181	52197209	+	3	0	AGO1-4,AGO2	1	0	1	1	1	0	0	6
MIMAT0004929	hsa-miR-190b	ENSG00000139926	FRMD6	protein_coding	chr14	52197329	52197334	52197307	52197335	+	6	0	AGO1-4,AGO2	1	0	1	1	1	0	0	6
MIMAT0004929	hsa-miR-190b	ENSG00000180998	GPR137C	protein_coding	chr14	53103920	53103927	53103908	53103928	+	1	0	AGO2	1	0	0	0	1	0	0	2
MIMAT0004929	hsa-miR-190b	ENSG00000020577	SAMD4A	protein_coding	chr14	55236892	55236920	55236892	55236920	+	1	1	AGO1-4	0	0	0	1	0	0	0	3
MIMAT0004929	hsa-miR-190b	ENSG00000020577	SAMD4A	protein_coding	chr14	55255829	55255834	55255807	55255835	+	1	0	AGO2	1	0	0	1	1	1	1	3
MIMAT0004929	hsa-miR-190b	ENSG00000020577	SAMD4A	protein_coding	chr14	55259975	55259981	55259953	55259981	+	1	0	AGO2	0	0	0	1	0	0	1	3
MIMAT0004929	hsa-miR-190b	ENSG00000180008	SOCS4	protein_coding	chr14	55510104	55510132	55510104	55510132	+	3	0	AGO1-4,AGO2	0	0	0	1	0	0	0	2
MIMAT0004929	hsa-miR-190b	ENSG00000180008	SOCS4	protein_coding	chr14	55511750	55511757	55511730	55511758	+	2	0	AGO1-4	1	0	0	1	1	0	0	2
MIMAT0004929	hsa-miR-190b	ENSG00000139946	PELI2	protein_coding	chr14	56766012	56766018	56766012	56766018	+	1	0	AGO2	1	0	0	0	0	0	0	2
MIMAT0004929	hsa-miR-190b	ENSG00000131966	ACTR10	protein_coding	chr14	58690541	58690561	58690533	58690561	+	4	0	AGO1-4,AGO2	0	0	0	1	1	0	0	3
MIMAT0004929	hsa-miR-190b	ENSG00000131966	ACTR10	protein_coding	chr14	58701297	58701302	58701275	58701303	+	14	0	AGO1,AGO1-4,AGO2	1	0	0	1	1	0	0	3
MIMAT0004929	hsa-miR-190b	ENSG00000126773	PCNX4	protein_coding	chr14	60601315	60601321	60601301	60601322	+	10	0	AGO1-4,AGO2	1	0	1	0	1	0	0	1
MIMAT0004929	hsa-miR-190b	ENSG00000100614	PPM1A	protein_coding	chr14	60764567	60764573	60764567	60764573	+	3	0	AGO1,AGO2	0	0	1	0	0	0	0	3
MIMAT0004929	hsa-miR-190b	ENSG00000023608	SNAPC1	protein_coding	chr14	62262531	62262552	62262531	62262552	+	1	0	AGO2	0	0	0	0	1	0	0	4
MIMAT0004929	hsa-miR-190b	ENSG00000033170	FUT8	protein_coding	chr14	66028083	66028103	66028083	66028103	+	4	0	AGO1-4,AGO2	0	0	0	0	1	0	0	5
MIMAT0004929	hsa-miR-190b	ENSG00000033170	FUT8	protein_coding	chr14	66096300	66096320	66096300	66096320	+	3	0	AGO1-4	0	0	0	0	1	0	0	5
MIMAT0004929	hsa-miR-190b	ENSG00000033170	FUT8	protein_coding	chr14	66209092	66209112	66209092	66209112	+	5	0	AGO1-4	0	0	0	0	1	0	0	5
MIMAT0004929	hsa-miR-190b	ENSG00000171723	GPHN	protein_coding	chr14	67647691	67647696	67647669	67647697	+	1	0	AGO1-4	1	0	0	1	1	1	1	3
MIMAT0004929	hsa-miR-190b	ENSG00000134001	EIF2S1	protein_coding	chr14	67852507	67852512	67852507	67852512	+	2	0	AGO1-4,AGO2	1	0	0	0	0	0	0	4
MIMAT0004929	hsa-miR-190b	ENSG00000119707	RBM25	protein_coding	chr14	73587339	73587344	73587339	73587344	+	11	0	AGO1-4,AGO2	1	0	0	0	0	0	0	3
MIMAT0004929	hsa-miR-190b	ENSG00000119686	FLVCR2	protein_coding	chr14	76114142	76114149	76114142	76114149	+	1	0	AGO1-4	1	0	0	0	0	0	0	5
MIMAT0004929	hsa-miR-190b	ENSG00000089916	GPATCH2L	protein_coding	chr14	76642983	76643011	76642983	76643011	+	4	0	AGO1-4,AGO2,AGO3	0	0	0	1	0	0	0	3
MIMAT0004929	hsa-miR-190b	ENSG00000089916	GPATCH2L	protein_coding	chr14	76669654	76669660	76669633	76669661	+	3	0	AGO1-4	0	0	1	1	0	0	0	3
MIMAT0004929	hsa-miR-190b	ENSG00000089916	GPATCH2L	protein_coding	chr14	76676637	76676643	76676616	76676644	+	8	0	AGO1-4	0	0	1	1	0	0	0	3
MIMAT0004929	hsa-miR-190b	ENSG00000198894	CIPC	protein_coding	chr14	77581431	77581436	77581431	77581436	+	1	0	AGO1-4	1	0	0	0	0	0	0	3
MIMAT0004929	hsa-miR-190b	ENSG00000021645	NRXN3	protein_coding	chr14	80329028	80329034	80329007	80329035	+	2	0	AGO2	1	0	0	1	1	0	1	3
MIMAT0004929	hsa-miR-190b	ENSG00000078304	PPP2R5C	protein_coding	chr14	102393767	102393773	102393746	102393774	+	2	0	AGO1-4,AGO2	1	0	0	1	1	0	0	4
MIMAT0004929	hsa-miR-190b	ENSG00000196663	TECPR2	protein_coding	chr14	102966846	102966851	102966846	102966851	+	1	0	AGO1-4	1	0	0	0	0	0	0	3
MIMAT0004929	hsa-miR-190b	ENSG00000089902	RCOR1	protein_coding	chr14	103193999	103194004	103193977	103194005	+	7	0	AGO1,AGO1-4,AGO2	1	0	0	1	0	0	0	4
MIMAT0004929	hsa-miR-190b	ENSG00000089902	RCOR1	protein_coding	chr14	103195325	103195331	103195304	103195332	+	8	0	AGO1-4,AGO2	1	0	0	1	1	0	1	4
MIMAT0004929	hsa-miR-190b	ENSG00000100664	EIF5	protein_coding	chr14	103810887	103810892	103810887	103810892	+	2	0	AGO1-4	1	0	0	0	0	0	0	4
MIMAT0004929	hsa-miR-190b	ENSG00000203485	INF2	protein_coding	chr14	105170532	105170537	105170532	105170537	+	1	0	AGO2	1	0	0	0	0	0	0	5
MIMAT0004929	hsa-miR-190b	ENSG00000099814	CEP170B	protein_coding	chr14	105361409	105361414	105361409	105361414	+	7	0	AGO1,AGO2	1	0	0	0	0	0	0	2
MIMAT0004929	hsa-miR-190b	ENSG00000170113	NIPA1	protein_coding	chr15	23044828	23044834	23044828	23044834	-	1	0	AGO2	1	0	0	0	0	0	0	7
MIMAT0004929	hsa-miR-190b	ENSG00000170113	NIPA1	protein_coding	chr15	23046230	23046235	23046230	23046235	-	1	0	AGO2	1	0	0	0	0	0	0	7
MIMAT0004929	hsa-miR-190b	ENSG00000215252	GOLGA8B	protein_coding	chr15	34819572	34819577	34819572	34819577	-	1	0	AGO1-4	1	0	0	0	0	0	0	2
MIMAT0004929	hsa-miR-190b	ENSG00000172575	RASGRP1	protein_coding	chr15	38782193	38782200	38782193	38782200	-	3	0	AGO1-4,AGO2	1	0	0	0	0	0	0	4
MIMAT0004929	hsa-miR-190b	ENSG00000168781	PPIP5K1	protein_coding	chr15	43826172	43826177	43826172	43826177	-	1	0	AGO1-4	1	0	0	0	0	0	0	2
MIMAT0004929	hsa-miR-190b	ENSG00000104133	SPG11	protein_coding	chr15	44855201	44855206	44855201	44855206	-	1	0	AGO1-4	1	0	0	0	0	0	0	3
MIMAT0004929	hsa-miR-190b	ENSG00000104177	MYEF2	protein_coding	chr15	48433093	48433099	48433092	48433120	-	1	0	AGO2	1	0	1	1	1	0	0	2
MIMAT0004929	hsa-miR-190b	ENSG00000104177	MYEF2	protein_coding	chr15	48434273	48434278	48434272	48434300	-	1	0	AGO1-4	1	0	1	1	1	1	1	2
MIMAT0004929	hsa-miR-190b	ENSG00000166147	FBN1	protein_coding	chr15	48703101	48703106	48703100	48703106	-	5	0	AGO1-4,AGO2	1	0	0	0	0	0	1	3
MIMAT0004929	hsa-miR-190b	ENSG00000104093	DMXL2	protein_coding	chr15	51740354	51740359	51740353	51740381	-	5	0	AGO1-4,AGO2	1	0	0	1	1	0	0	4
MIMAT0004929	hsa-miR-190b	ENSG00000104093	DMXL2	protein_coding	chr15	51756950	51756978	51756950	51756978	-	2	0	AGO1-4,AGO2	0	0	0	1	0	0	0	4
MIMAT0004929	hsa-miR-190b	ENSG00000197535	MYO5A	protein_coding	chr15	52599673	52599678	52599672	52599700	-	3	0	AGO2	1	0	1	1	0	0	0	4
MIMAT0004929	hsa-miR-190b	ENSG00000197535	MYO5A	protein_coding	chr15	52599717	52599722	52599716	52599744	-	2	0	AGO2	1	0	1	1	0	0	0	4
MIMAT0004929	hsa-miR-190b	ENSG00000197535	MYO5A	protein_coding	chr15	52604088	52604093	52604087	52604115	-	19	0	AGO1,AGO1-4,AGO2,AGO3	1	0	1	1	0	0	0	4
MIMAT0004929	hsa-miR-190b	ENSG00000197535	MYO5A	protein_coding	chr15	52605439	52605444	52605438	52605466	-	1	0	AGO2	1	0	1	1	0	1	1	4
MIMAT0004929	hsa-miR-190b	ENSG00000197535	MYO5A	protein_coding	chr15	52718064	52718092	52718064	52718092	-	1	0	AGO1-4	0	0	0	1	0	0	0	4
MIMAT0004929	hsa-miR-190b	ENSG00000128989	ARPP19	protein_coding	chr15	52843132	52843137	52843132	52843137	-	10	0	AGO1,AGO1-4,AGO2	1	0	0	0	0	0	0	6
MIMAT0004929	hsa-miR-190b	ENSG00000047346	FAM214A	protein_coding	chr15	52873797	52873802	52873797	52873802	-	4	0	AGO1-4,AGO2	1	0	0	0	0	0	0	2
MIMAT0004929	hsa-miR-190b	ENSG00000069869	NEDD4	protein_coding	chr15	56119864	56119869	56119864	56119869	-	2	0	AGO1-4	1	0	1	0	0	0	0	2
MIMAT0004929	hsa-miR-190b	ENSG00000069869	NEDD4	protein_coding	chr15	56120909	56120914	56120909	56120914	-	1	0	AGO1-4	1	0	1	0	0	0	0	2
MIMAT0004929	hsa-miR-190b	ENSG00000069869	NEDD4	protein_coding	chr15	56121337	56121342	56121337	56121342	-	5	0	AGO1-4,AGO2	1	0	1	0	0	0	0	2
MIMAT0004929	hsa-miR-190b	ENSG00000137871	ZNF280D	protein_coding	chr15	56991425	56991431	56991424	56991452	-	1	0	AGO1-4	0	0	1	1	0	0	0	0
MIMAT0004929	hsa-miR-190b	ENSG00000137871	ZNF280D	protein_coding	chr15	56991761	56991767	56991760	56991788	-	2	0	AGO2	1	0	1	1	1	0	0	0
MIMAT0004929	hsa-miR-190b	ENSG00000137845	ADAM10	protein_coding	chr15	58888691	58888696	58888690	58888710	-	4	0	AGO1-4,AGO2	1	0	1	0	1	0	0	6
MIMAT0004929	hsa-miR-190b	ENSG00000137845	ADAM10	protein_coding	chr15	58889610	58889615	58889610	58889615	-	5	0	AGO1-4,AGO2	1	0	1	0	0	0	0	6
MIMAT0004929	hsa-miR-190b	ENSG00000140299	BNIP2	protein_coding	chr15	59955278	59955283	59955277	59955298	-	43	0	AGO1,AGO1-4,AGO2	1	0	0	0	1	0	0	4
MIMAT0004929	hsa-miR-190b	ENSG00000166831	RBPMS2	protein_coding	chr15	65032230	65032237	65032230	65032237	-	5	0	AGO1,AGO1-4,AGO2	1	0	0	0	0	0	0	3
MIMAT0004929	hsa-miR-190b	ENSG00000090487	SPG21	protein_coding	chr15	65255546	65255551	65255546	65255551	-	7	0	AGO1-4,AGO2	1	0	0	0	0	0	0	3
MIMAT0004929	hsa-miR-190b	ENSG00000166855	CLPX	protein_coding	chr15	65441519	65441547	65441519	65441547	-	3	0	AGO1-4	0	0	0	1	0	0	0	6
MIMAT0004929	hsa-miR-190b	ENSG00000074603	DPP8	protein_coding	chr15	65738734	65738739	65738734	65738739	-	3	0	AGO2	1	0	0	0	0	0	0	3
MIMAT0004929	hsa-miR-190b	ENSG00000103591	AAGAB	protein_coding	chr15	67493992	67493997	67493992	67493997	-	1	0	AGO1-4	1	0	0	0	0	0	0	3
MIMAT0004929	hsa-miR-190b	ENSG00000140350	ANP32A	protein_coding	chr15	69072363	69072368	69072363	69072368	-	10	0	AGO1-4,AGO2	1	0	0	0	0	0	0	3
MIMAT0004929	hsa-miR-190b	ENSG00000140332	TLE3	protein_coding	chr15	70340899	70340906	70340899	70340906	-	7	0	AGO1,AGO1-4,AGO2	1	0	0	0	0	0	0	2
MIMAT0004929	hsa-miR-190b	ENSG00000066933	MYO9A	protein_coding	chr15	72114909	72114915	72114909	72114915	-	6	0	AGO1-4,AGO2	0	0	0	0	0	0	1	6
MIMAT0004929	hsa-miR-190b	ENSG00000140474	ULK3	protein_coding	chr15	75129431	75129436	75129431	75129436	-	1	0	AGO1-4	1	0	0	0	0	0	0	0
MIMAT0004929	hsa-miR-190b	ENSG00000173517	PEAK1	protein_coding	chr15	77403951	77403956	77403951	77403956	-	4	0	AGO1-4,AGO2	1	0	0	0	0	0	0	3
MIMAT0004929	hsa-miR-190b	ENSG00000167202	TBC1D2B	protein_coding	chr15	78287908	78287914	78287907	78287927	-	4	0	AGO1-4,AGO2	1	0	0	0	1	0	0	5
MIMAT0004929	hsa-miR-190b	ENSG00000183496	MEX3B	protein_coding	chr15	82334912	82334918	82334911	82334931	-	9	0	AGO1,AGO1-4,AGO2	1	0	1	0	1	1	1	3
MIMAT0004929	hsa-miR-190b	ENSG00000214575	CPEB1	protein_coding	chr15	83212096	83212101	83212096	83212101	-	3	0	AGO1-4	1	0	0	0	0	0	0	3
MIMAT0004929	hsa-miR-190b	ENSG00000169609	C15orf40	protein_coding	chr15	83673614	83673619	83673614	83673619	-	4	0	AGO2	1	0	0	0	0	0	0	1
MIMAT0004929	hsa-miR-190b	ENSG00000179455	MKRN3	protein_coding	chr15	23812584	23812589	23812584	23812589	+	2	0	AGO1,AGO2	1	0	0	0	0	0	0	2
MIMAT0004929	hsa-miR-190b	ENSG00000166923	GREM1	protein_coding	chr15	33023683	33023689	33023662	33023690	+	4	0	AGO1-4	1	0	1	1	1	0	0	4
MIMAT0004929	hsa-miR-190b	ENSG00000166923	GREM1	protein_coding	chr15	33025773	33025778	33025751	33025779	+	6	0	AGO1-4	1	0	1	1	0	0	0	4
MIMAT0004929	hsa-miR-190b	ENSG00000166923	GREM1	protein_coding	chr15	33025872	33025877	33025850	33025878	+	5	0	AGO1-4	1	0	1	1	0	0	0	4
MIMAT0004929	hsa-miR-190b	ENSG00000186073	C15orf41	protein_coding	chr15	37100803	37100809	37100782	37100810	+	5	0	AGO1-4,AGO2	1	1	1	1	1	0	1	4
MIMAT0004929	hsa-miR-190b	ENSG00000166068	SPRED1	protein_coding	chr15	38646909	38646929	38646909	38646929	+	8	0	AGO1,AGO2	0	0	0	0	1	0	0	7
MIMAT0004929	hsa-miR-190b	ENSG00000174197	MGA	protein_coding	chr15	42060964	42060969	42060962	42060969	+	4	0	AGO1-4,AGO2	1	0	1	0	0	0	0	2
MIMAT0004929	hsa-miR-190b	ENSG00000137814	HAUS2	protein_coding	chr15	42859426	42859431	42859426	42859431	+	2	0	AGO2	1	0	0	0	0	0	0	6
MIMAT0004929	hsa-miR-190b	ENSG00000166734	CASC4	protein_coding	chr15	44615166	44615186	44615166	44615186	+	3	0	AGO1-4,AGO2	0	0	0	0	1	0	0	3
MIMAT0004929	hsa-miR-190b	ENSG00000166734	CASC4	protein_coding	chr15	44707390	44707395	44707376	44707396	+	1	0	AGO2	1	0	0	0	1	0	0	3
MIMAT0004929	hsa-miR-190b	ENSG00000104164	BLOC1S6	protein_coding	chr15	45900337	45900343	45900326	45900344	+	6	0	AGO1-4,AGO2	1	0	0	0	1	0	1	2
MIMAT0004929	hsa-miR-190b	ENSG00000137872	SEMA6D	protein_coding	chr15	48063227	48063232	48063227	48063232	+	1	0	AGO2	1	0	0	0	0	0	0	2
MIMAT0004929	hsa-miR-190b	ENSG00000255302	EID1	protein_coding	chr15	49171361	49171367	49171347	49171368	+	3	5	AGO1-4,AGO2	1	0	0	0	1	0	0	3
MIMAT0004929	hsa-miR-190b	ENSG00000128923	MINDY2	protein_coding	chr15	59147115	59147120	59147093	59147121	+	19	0	AGO1-4,AGO2	1	0	1	1	0	0	0	7
MIMAT0004929	hsa-miR-190b	ENSG00000128923	MINDY2	protein_coding	chr15	59153479	59153485	59153458	59153486	+	2	0	AGO2	0	0	1	1	0	0	0	7
MIMAT0004929	hsa-miR-190b	ENSG00000140416	TPM1	protein_coding	chr15	63334904	63334924	63334904	63334924	+	2	0	AGO1-4	0	0	0	0	1	0	0	4
MIMAT0004929	hsa-miR-190b	ENSG00000103769	RAB11A	protein_coding	chr15	66181098	66181103	66181098	66181103	+	2	0	AGO2	1	0	0	0	0	0	0	4
MIMAT0004929	hsa-miR-190b	ENSG00000166949	SMAD3	protein_coding	chr15	67486104	67486110	67486104	67486110	+	1	0	AGO1-4	1	0	0	0	0	0	0	8
MIMAT0004929	hsa-miR-190b	ENSG00000138604	GLCE	protein_coding	chr15	69562748	69562754	69562735	69562755	+	2	0	AGO1-4,AGO2	1	0	0	0	1	0	0	0
MIMAT0004929	hsa-miR-190b	ENSG00000140382	HMG20A	protein_coding	chr15	77775598	77775603	77775598	77775603	+	5	0	AGO1-4,AGO2	1	0	0	0	0	0	0	3
MIMAT0004929	hsa-miR-190b	ENSG00000136381	IREB2	protein_coding	chr15	78792604	78792610	78792604	78792610	+	6	0	AGO1-4,AGO2	1	0	0	0	0	0	0	6
MIMAT0004929	hsa-miR-190b	ENSG00000136381	IREB2	protein_coding	chr15	78793015	78793021	78793002	78793022	+	2	0	AGO1-4,AGO2	1	0	0	0	1	0	0	6
MIMAT0004929	hsa-miR-190b	ENSG00000103888	CEMIP	protein_coding	chr15	81241564	81241569	81241564	81241569	+	4	0	AGO1-4	1	0	0	0	0	0	0	3
MIMAT0004929	hsa-miR-190b	ENSG00000181026	AEN	protein_coding	chr15	89173906	89173911	89173906	89173911	+	5	0	AGO1-4,AGO2	1	0	0	0	0	0	0	5
MIMAT0004929	hsa-miR-190b	ENSG00000140526	ABHD2	protein_coding	chr15	89744711	89744716	89744711	89744716	+	4	0	AGO1-4,AGO2	1	0	0	0	0	0	0	5
MIMAT0004929	hsa-miR-190b	ENSG00000185033	SEMA4B	protein_coding	chr15	90772669	90772674	90772669	90772674	+	8	2	AGO1-4,AGO2	1	0	0	0	0	0	0	5
MIMAT0004929	hsa-miR-190b	ENSG00000140577	CRTC3	protein_coding	chr15	91187657	91187662	91187657	91187662	+	2	0	AGO1-4,AGO2	1	0	0	0	0	0	0	3
MIMAT0004929	hsa-miR-190b	ENSG00000140450	ARRDC4	protein_coding	chr15	98515195	98515200	98515195	98515200	+	1	0	AGO1	1	0	1	0	0	0	0	1
MIMAT0004929	hsa-miR-190b	ENSG00000140450	ARRDC4	protein_coding	chr15	98516632	98516637	98516632	98516637	+	2	1	AGO1-4,AGO2	1	0	1	0	0	0	0	1
MIMAT0004929	hsa-miR-190b	ENSG00000068305	MEF2A	protein_coding	chr15	100253027	100253033	100253006	100253034	+	7	1	AGO1-4,AGO2	1	0	1	1	1	1	1	2
MIMAT0004929	hsa-miR-190b	ENSG00000068305	MEF2A	protein_coding	chr15	100253744	100253749	100253722	100253750	+	7	0	AGO1-4,AGO2	1	0	1	1	0	1	0	2
MIMAT0004929	hsa-miR-190b	ENSG00000059145	UNKL	protein_coding	chr16	1415738	1415743	1415738	1415743	-	13	0	AGO1-4,AGO2	1	0	0	0	0	0	0	2
MIMAT0004929	hsa-miR-190b	ENSG00000189067	LITAF	protein_coding	chr16	11642869	11642875	11642869	11642875	-	12	0	AGO1-4,AGO2	1	0	0	0	0	0	0	3
MIMAT0004929	hsa-miR-190b	ENSG00000133392	MYH11	protein_coding	chr16	15797308	15797315	15797307	15797327	-	1	0	AGO1-4	1	0	0	0	1	0	0	1
MIMAT0004929	hsa-miR-190b	ENSG00000006007	GDE1	protein_coding	chr16	19514291	19514296	19514291	19514296	-	2	0	AGO1-4	1	0	0	0	0	0	0	3
MIMAT0004929	hsa-miR-190b	ENSG00000066654	THUMPD1	protein_coding	chr16	20746941	20746946	20746941	20746946	-	3	0	AGO1-4,AGO2	1	0	0	0	0	0	0	4
MIMAT0004929	hsa-miR-190b	ENSG00000196678	ERI2	protein_coding	chr16	20808624	20808643	20808624	20808652	-	3	0	AGO2	0	0	0	1	1	0	0	3
MIMAT0004929	hsa-miR-190b	ENSG00000103365	GGA2	protein_coding	chr16	23477251	23477256	23477251	23477256	-	1	0	AGO1-4	1	0	0	0	0	0	0	1
MIMAT0004929	hsa-miR-190b	ENSG00000167397	VKORC1	protein_coding	chr16	31102383	31102388	31102383	31102388	-	5	1	AGO1,AGO1-4,AGO2	1	0	0	0	0	0	0	1
MIMAT0004929	hsa-miR-190b	ENSG00000103460	TOX3	protein_coding	chr16	52472193	52472198	52472192	52472220	-	1	0	AGO2	1	0	0	1	1	0	0	4
MIMAT0004929	hsa-miR-190b	ENSG00000167005	NUDT21	protein_coding	chr16	56463331	56463336	56463331	56463336	-	5	0	AGO1-4,AGO2	1	0	0	0	0	0	0	7
MIMAT0004929	hsa-miR-190b	ENSG00000005194	CIAPIN1	protein_coding	chr16	57462458	57462464	57462457	57462478	-	10	0	AGO1,AGO1-4,AGO2	1	0	1	0	1	0	0	5
MIMAT0004929	hsa-miR-190b	ENSG00000005194	CIAPIN1	protein_coding	chr16	57462468	57462473	57462468	57462473	-	10	0	AGO1,AGO1-4,AGO2	1	0	1	0	0	0	0	5
MIMAT0004929	hsa-miR-190b	ENSG00000183723	CMTM4	protein_coding	chr16	66650946	66650965	66650946	66650965	-	1	0	AGO2	0	0	0	0	1	0	0	2
MIMAT0004929	hsa-miR-190b	ENSG00000040199	PHLPP2	protein_coding	chr16	71679027	71679032	71679027	71679032	-	23	0	AGO1,AGO1-4,AGO2,AGO3	1	0	0	0	0	0	0	4
MIMAT0004929	hsa-miR-190b	ENSG00000140836	ZFHX3	protein_coding	chr16	72817529	72817535	72817529	72817535	-	1	0	AGO2	1	0	0	0	0	0	0	1
MIMAT0004929	hsa-miR-190b	ENSG00000103160	HSDL1	protein_coding	chr16	84157200	84157206	84157199	84157219	-	4	0	AGO1-4,AGO2	1	0	0	0	1	0	0	1
MIMAT0004929	hsa-miR-190b	ENSG00000007516	BAIAP3	protein_coding	chr16	1399133	1399139	1399133	1399139	+	1	0	AGO1-4	1	0	0	0	0	0	0	2
MIMAT0004929	hsa-miR-190b	ENSG00000138834	MAPK8IP3	protein_coding	chr16	1820279	1820285	1820262	1820286	+	4	0	AGO1,AGO1-4,AGO2	1	0	0	0	1	0	0	2
MIMAT0004929	hsa-miR-190b	ENSG00000140992	PDPK1	protein_coding	chr16	2648349	2648355	2648349	2648355	+	2	0	AGO1-4,AGO2	1	0	0	0	0	0	0	2
MIMAT0004929	hsa-miR-190b	ENSG00000078328	RBFOX1	protein_coding	chr16	7761041	7761046	7761019	7761047	+	1	0	AGO2	1	0	0	1	0	0	0	1
MIMAT0004929	hsa-miR-190b	ENSG00000183044	ABAT	protein_coding	chr16	8876723	8876728	8876723	8876728	+	4	0	AGO1-4	1	0	0	0	0	0	0	5
MIMAT0004929	hsa-miR-190b	ENSG00000048471	SNX29	protein_coding	chr16	12667879	12667885	12667879	12667885	+	1	0	AGO2	1	0	0	0	0	0	0	2
MIMAT0004929	hsa-miR-190b	ENSG00000237515	SHISA9	protein_coding	chr16	13329899	13329905	13329899	13329905	+	1	0	AGO2	0	0	0	0	0	0	1	3
MIMAT0004929	hsa-miR-190b	ENSG00000186260	MKL2	protein_coding	chr16	14345734	14345762	14345734	14345762	+	2	0	AGO1-4	0	0	0	1	0	0	0	4
MIMAT0004929	hsa-miR-190b	ENSG00000186260	MKL2	protein_coding	chr16	14360440	14360445	14360418	14360446	+	15	0	AGO1-4,AGO2	1	0	0	1	0	0	1	4
MIMAT0004929	hsa-miR-190b	ENSG00000156968	MPV17L	protein_coding	chr16	15503189	15503194	15503189	15503194	+	2	0	AGO1-4,AGO2	1	0	0	0	0	0	0	1
MIMAT0004929	hsa-miR-190b	ENSG00000166780	C16orf45	protein_coding	chr16	15680970	15680977	15680958	15680978	+	1	0	AGO2	1	1	0	0	0	0	0	3
MIMAT0004929	hsa-miR-190b	ENSG00000090905	TNRC6A	protein_coding	chr16	24835266	24835272	24835245	24835273	+	47	0	AGO1,AGO1-4,AGO2,AGO3	1	0	1	1	1	0	1	4
MIMAT0004929	hsa-miR-190b	ENSG00000090905	TNRC6A	protein_coding	chr16	24836615	24836620	24836593	24836621	+	15	1	AGO1,AGO1-4,AGO2	1	0	1	1	0	0	0	4
MIMAT0004929	hsa-miR-190b	ENSG00000167395	ZNF646	protein_coding	chr16	31094508	31094513	31094508	31094513	+	1	0	AGO2	1	0	0	0	0	0	0	2
MIMAT0004929	hsa-miR-190b	ENSG00000102910	LONP2	protein_coding	chr16	48295354	48295374	48295354	48295374	+	12	0	AGO1,AGO1-4,AGO2,AGO3	0	0	0	0	1	0	0	7
MIMAT0004929	hsa-miR-190b	ENSG00000103479	RBL2	protein_coding	chr16	53525288	53525310	53525288	53525310	+	1	0	AGO2	0	0	0	0	1	0	0	3
MIMAT0004929	hsa-miR-190b	ENSG00000140718	FTO	protein_coding	chr16	54148338	54148343	54148325	54148344	+	6	0	AGO1-4,AGO2	1	0	0	0	1	0	0	3
MIMAT0004929	hsa-miR-190b	ENSG00000087245	MMP2	protein_coding	chr16	55540435	55540440	55540435	55540440	+	1	0	AGO2	1	0	0	0	0	0	0	3
MIMAT0004929	hsa-miR-190b	ENSG00000102962	CCL22	protein_coding	chr16	57398293	57398299	57398278	57398300	+	1	0	AGO2	1	0	0	0	1	0	0	2
MIMAT0004929	hsa-miR-190b	ENSG00000125149	C16orf70	protein_coding	chr16	67182291	67182296	67182291	67182296	+	5	0	AGO1-4,AGO2	1	0	0	0	0	0	0	1
MIMAT0004929	hsa-miR-190b	ENSG00000103064	SLC7A6	protein_coding	chr16	68334174	68334181	68334162	68334182	+	1	1	AGO2	1	0	0	0	1	0	0	2
MIMAT0004929	hsa-miR-190b	ENSG00000103018	CYB5B	protein_coding	chr16	69497922	69497927	69497922	69497927	+	3	0	AGO1-4,AGO2	1	0	0	0	0	0	0	7
MIMAT0004929	hsa-miR-190b	ENSG00000102908	NFAT5	protein_coding	chr16	69737484	69737490	69737484	69737490	+	4	0	AGO1-4	1	0	0	0	0	0	0	3
MIMAT0004929	hsa-miR-190b	ENSG00000090857	PDPR	protein_coding	chr16	70192030	70192035	70192030	70192035	+	3	0	AGO1-4,AGO2	1	0	0	0	0	0	0	4
MIMAT0004929	hsa-miR-190b	ENSG00000090857	PDPR	protein_coding	chr16	70192164	70192169	70192164	70192169	+	4	0	AGO1-4,AGO2	1	0	0	0	0	0	0	4
MIMAT0004929	hsa-miR-190b	ENSG00000168872	DDX19A	protein_coding	chr16	70406479	70406484	70406479	70406484	+	2	0	AGO1-4,AGO2	1	0	0	0	0	0	0	3
MIMAT0004929	hsa-miR-190b	ENSG00000260537	AC012184.2	protein_coding	chr16	70406479	70406484	70406479	70406484	+	2	0	AGO1-4,AGO2	1	0	0	0	0	0	0	2
MIMAT0004929	hsa-miR-190b	ENSG00000140829	DHX38	protein_coding	chr16	72146506	72146511	72146506	72146511	+	1	0	AGO2	1	0	0	0	0	0	0	2
MIMAT0004929	hsa-miR-190b	ENSG00000184517	ZFP1	protein_coding	chr16	75204423	75204429	75204407	75204430	+	6	0	AGO1-4,AGO2	1	0	0	0	1	0	0	7
MIMAT0004929	hsa-miR-190b	ENSG00000166454	ATMIN	protein_coding	chr16	81078852	81078857	81078852	81078857	+	4	0	AGO1,AGO1-4	1	0	1	0	0	0	0	3
MIMAT0004929	hsa-miR-190b	ENSG00000166454	ATMIN	protein_coding	chr16	81080455	81080461	81080442	81080462	+	6	0	AGO1-4,AGO2,AGO3	1	0	1	0	1	0	0	3
MIMAT0004929	hsa-miR-190b	ENSG00000261609	GAN	protein_coding	chr16	81411612	81411618	81411591	81411619	+	5	0	AGO1,AGO1-4,AGO2,AGO3	1	0	0	1	1	0	1	4
MIMAT0004929	hsa-miR-190b	ENSG00000103196	CRISPLD2	protein_coding	chr16	84943060	84943066	84943039	84943067	+	2	0	AGO1-4,AGO2	1	0	1	1	1	0	0	5
MIMAT0004929	hsa-miR-190b	ENSG00000140968	IRF8	protein_coding	chr16	85956112	85956118	85956096	85956119	+	4	0	AGO2	1	0	1	0	1	0	0	4
MIMAT0004929	hsa-miR-190b	ENSG00000140941	MAP1LC3B	protein_coding	chr16	87438195	87438200	87438195	87438200	+	12	0	AGO1-4,AGO2	1	0	0	0	0	0	0	2
MIMAT0004929	hsa-miR-190b	ENSG00000154118	JPH3	protein_coding	chr16	87731361	87731368	87731361	87731368	+	1	0	AGO2	1	0	0	0	0	0	0	3
MIMAT0004929	hsa-miR-190b	ENSG00000141252	VPS53	protein_coding	chr17	421425	421453	421425	421453	-	1	0	AGO1-4	0	0	0	1	0	0	0	3
MIMAT0004929	hsa-miR-190b	ENSG00000174238	PITPNA	protein_coding	chr17	1421915	1421921	1421914	1421942	-	4	1	AGO1-4,AGO2	1	0	0	1	1	0	1	2
MIMAT0004929	hsa-miR-190b	ENSG00000074370	ATP2A3	protein_coding	chr17	3827626	3827631	3827626	3827631	-	2	0	AGO1-4,AGO2	1	0	0	0	0	0	0	2
MIMAT0004929	hsa-miR-190b	ENSG00000132388	UBE2G1	protein_coding	chr17	4174444	4174449	4174444	4174449	-	3	0	AGO2	1	0	0	0	0	0	0	5
MIMAT0004929	hsa-miR-190b	ENSG00000108518	PFN1	protein_coding	chr17	4849021	4849026	4849021	4849026	-	33	0	AGO1,AGO1-4,AGO2	1	0	0	0	0	0	0	4
MIMAT0004929	hsa-miR-190b	ENSG00000005100	DHX33	protein_coding	chr17	5347341	5347347	5347340	5347364	-	9	0	AGO1,AGO1-4,AGO2,AGO3	1	0	0	0	1	0	0	8
MIMAT0004929	hsa-miR-190b	ENSG00000141510	TP53	protein_coding	chr17	7572540	7572545	7572540	7572545	-	12	0	AGO1-4,AGO2	1	0	0	0	0	0	0	2
MIMAT0004929	hsa-miR-190b	ENSG00000220205	VAMP2	protein_coding	chr17	8064095	8064100	8064095	8064100	-	12	0	AGO1-4,AGO2	1	0	0	0	0	0	0	3
MIMAT0004929	hsa-miR-190b	ENSG00000133026	MYH10	protein_coding	chr17	8377904	8377909	8377903	8377923	-	8	0	AGO1,AGO1-4,AGO2	1	0	0	0	1	0	0	2
MIMAT0004929	hsa-miR-190b	ENSG00000109103	UNC119	protein_coding	chr17	26874557	26874562	26874557	26874562	-	1	0	AGO1-4	1	0	0	0	0	0	0	3
MIMAT0004929	hsa-miR-190b	ENSG00000109103	UNC119	protein_coding	chr17	26876348	26876368	26876348	26876368	-	1	0	AGO1-4	0	1	0	0	0	0	0	3
MIMAT0004929	hsa-miR-190b	ENSG00000173065	FAM222B	protein_coding	chr17	27084768	27084773	27084768	27084773	-	2	0	AGO1-4,AGO2	1	0	0	0	0	0	0	3
MIMAT0004929	hsa-miR-190b	ENSG00000108256	NUFIP2	protein_coding	chr17	27589030	27589035	27589030	27589035	-	5	0	AGO1,AGO1-4,AGO2	1	0	0	0	0	0	0	4
MIMAT0004929	hsa-miR-190b	ENSG00000141298	SSH2	protein_coding	chr17	27953336	27953341	27953336	27953341	-	1	0	AGO2	1	0	0	0	0	0	0	3
MIMAT0004929	hsa-miR-190b	ENSG00000172301	COPRS	protein_coding	chr17	30179077	30179082	30179077	30179082	-	4	0	AGO1-4	1	0	0	0	0	0	0	1
MIMAT0004929	hsa-miR-190b	ENSG00000108733	PEX12	protein_coding	chr17	33902147	33902152	33902147	33902152	-	1	0	AGO2	1	0	0	0	0	0	0	4
MIMAT0004929	hsa-miR-190b	ENSG00000278540	ACACA	protein_coding	chr17	35442392	35442398	35442391	35442410	-	4	0	AGO1-4,AGO2	1	0	0	0	1	0	0	5
MIMAT0004929	hsa-miR-190b	ENSG00000125686	MED1	protein_coding	chr17	37563568	37563573	37563568	37563573	-	1	0	AGO1	1	0	0	0	0	0	0	3
MIMAT0004929	hsa-miR-190b	ENSG00000125686	MED1	protein_coding	chr17	37564898	37564926	37564898	37564926	-	5	0	AGO1-4,AGO2	0	0	0	1	0	0	0	3
MIMAT0004929	hsa-miR-190b	ENSG00000073584	SMARCE1	protein_coding	chr17	38784929	38784934	38784929	38784934	-	6	0	AGO1,AGO1-4,AGO2	1	0	0	0	0	0	0	1
MIMAT0004929	hsa-miR-190b	ENSG00000264058	AC073508.2	protein_coding	chr17	38784929	38784934	38784929	38784934	-	6	0	AGO1,AGO1-4,AGO2	1	0	0	0	0	0	0	2
MIMAT0004929	hsa-miR-190b	ENSG00000108799	EZH1	protein_coding	chr17	40852729	40852734	40852729	40852734	-	3	0	AGO2	1	0	0	0	0	0	0	3
MIMAT0004929	hsa-miR-190b	ENSG00000120071	KANSL1	protein_coding	chr17	44107588	44107593	44107587	44107608	-	7	0	AGO1,AGO2	1	0	0	0	1	0	0	4
MIMAT0004929	hsa-miR-190b	ENSG00000167183	PRR15L	protein_coding	chr17	46029519	46029525	46029518	46029540	-	1	0	AGO1-4	1	0	0	0	1	0	0	2
MIMAT0004929	hsa-miR-190b	ENSG00000198740	ZNF652	protein_coding	chr17	47373415	47373421	47373414	47373442	-	7	0	AGO1,AGO1-4,AGO2	1	0	1	1	0	0	0	1
MIMAT0004929	hsa-miR-190b	ENSG00000198740	ZNF652	protein_coding	chr17	47375478	47375483	47375477	47375505	-	7	0	AGO1,AGO2	1	0	1	1	0	1	1	1
MIMAT0004929	hsa-miR-190b	ENSG00000198740	ZNF652	protein_coding	chr17	47390153	47390181	47390153	47390181	-	2	2	AGO2	0	0	0	1	0	0	0	1
MIMAT0004929	hsa-miR-190b	ENSG00000108819	PPP1R9B	protein_coding	chr17	48212528	48212533	48212528	48212533	-	3	0	AGO2	1	0	0	0	0	0	0	3
MIMAT0004929	hsa-miR-190b	ENSG00000011258	MBTD1	protein_coding	chr17	49256036	49256041	49256036	49256041	-	2	0	AGO2	1	0	0	0	0	0	0	4
MIMAT0004929	hsa-miR-190b	ENSG00000136450	SRSF1	protein_coding	chr17	56082396	56082402	56082395	56082414	-	13	0	AGO1,AGO1-4,AGO2	1	0	0	0	1	1	1	4
MIMAT0004929	hsa-miR-190b	ENSG00000266086	AC015813.2	protein_coding	chr17	56082396	56082402	56082395	56082414	-	13	0	AGO1,AGO1-4,AGO2	1	0	0	0	1	1	1	0
MIMAT0004929	hsa-miR-190b	ENSG00000182628	SKA2	protein_coding	chr17	57188538	57188543	57188538	57188543	-	1	0	AGO1	1	0	0	0	0	0	0	8
MIMAT0004929	hsa-miR-190b	ENSG00000062725	APPBP2	protein_coding	chr17	58520659	58520664	58520659	58520664	-	2	0	AGO1-4	1	0	0	0	0	0	0	1
MIMAT0004929	hsa-miR-190b	ENSG00000108506	INTS2	protein_coding	chr17	59943996	59944001	59943996	59944001	-	3	0	AGO1-4	1	0	0	0	0	0	0	6
MIMAT0004929	hsa-miR-190b	ENSG00000108510	MED13	protein_coding	chr17	60020625	60020630	60020625	60020630	-	4	0	AGO1,AGO1-4,AGO2	1	0	0	0	0	0	0	6
MIMAT0004929	hsa-miR-190b	ENSG00000198265	HELZ	protein_coding	chr17	65072372	65072378	65072372	65072378	-	1	0	AGO1-4	1	0	0	0	0	0	0	3
MIMAT0004929	hsa-miR-190b	ENSG00000125447	GGA3	protein_coding	chr17	73233010	73233015	73233010	73233015	-	6	0	AGO1,AGO1-4,AGO2	1	0	0	0	0	0	0	4
MIMAT0004929	hsa-miR-190b	ENSG00000161533	ACOX1	protein_coding	chr17	73939768	73939775	73939767	73939787	-	2	0	AGO2	1	0	0	0	1	0	0	5
MIMAT0004929	hsa-miR-190b	ENSG00000161547	SRSF2	protein_coding	chr17	74730360	74730365	74730359	74730380	-	15	0	AGO1,AGO1-4,AGO2	1	0	0	0	1	0	0	7
MIMAT0004929	hsa-miR-190b	ENSG00000171246	NPTX1	protein_coding	chr17	78444088	78444094	78444088	78444094	-	5	0	AGO1,AGO2	1	0	0	0	0	0	0	2
MIMAT0004929	hsa-miR-190b	ENSG00000184009	ACTG1	protein_coding	chr17	79477478	79477484	79477477	79477499	-	33	0	AGO1,AGO1-4,AGO2	1	0	1	0	1	0	0	5
MIMAT0004929	hsa-miR-190b	ENSG00000197063	MAFG	protein_coding	chr17	79878009	79878014	79878009	79878014	-	1	0	AGO2	1	0	0	0	0	0	0	5
MIMAT0004929	hsa-miR-190b	ENSG00000167695	FAM57A	protein_coding	chr17	645593	645598	645593	645598	+	1	0	AGO1-4	1	0	0	0	0	0	0	5
MIMAT0004929	hsa-miR-190b	ENSG00000132383	RPA1	protein_coding	chr17	1801028	1801033	1801028	1801033	+	4	0	AGO1-4,AGO2	1	0	0	0	0	0	0	5
MIMAT0004929	hsa-miR-190b	ENSG00000177602	HASPIN	protein_coding	chr17	3629919	3629924	3629919	3629924	+	2	0	AGO2	1	0	0	0	0	0	0	7
MIMAT0004929	hsa-miR-190b	ENSG00000213859	KCTD11	protein_coding	chr17	7257709	7257714	7257709	7257714	+	1	0	AGO2	1	0	0	0	0	0	0	4
MIMAT0004929	hsa-miR-190b	ENSG00000129244	ATP1B2	protein_coding	chr17	7559524	7559529	7559524	7559529	+	1	0	AGO2	1	0	0	0	0	0	0	1
MIMAT0004929	hsa-miR-190b	ENSG00000109046	WSB1	protein_coding	chr17	25639583	25639588	25639561	25639589	+	17	1	AGO1,AGO1-4,AGO2	1	0	1	1	1	1	0	4
MIMAT0004929	hsa-miR-190b	ENSG00000109046	WSB1	protein_coding	chr17	25640533	25640538	25640531	25640538	+	6	0	AGO1-4,AGO2	1	0	1	0	0	0	0	4
MIMAT0004929	hsa-miR-190b	ENSG00000109084	TMEM97	protein_coding	chr17	26655030	26655037	26655020	26655038	+	10	0	AGO1,AGO1-4,AGO2	1	0	0	0	1	0	0	3
MIMAT0004929	hsa-miR-190b	ENSG00000160551	TAOK1	protein_coding	chr17	27870472	27870477	27870472	27870477	+	5	0	AGO1-4,AGO2	1	0	1	0	0	0	0	5
MIMAT0004929	hsa-miR-190b	ENSG00000160551	TAOK1	protein_coding	chr17	27877914	27877919	27877914	27877919	+	5	0	AGO1,AGO1-4,AGO2	0	0	1	0	0	0	0	5
MIMAT0004929	hsa-miR-190b	ENSG00000196712	NF1	protein_coding	chr17	29677290	29677309	29677290	29677309	+	2	0	AGO2	0	0	0	0	1	0	0	4
MIMAT0004929	hsa-miR-190b	ENSG00000178691	SUZ12	protein_coding	chr17	30326844	30326849	30326844	30326849	+	5	0	AGO1-4,AGO2	1	0	0	0	0	0	0	2
MIMAT0004929	hsa-miR-190b	ENSG00000126858	RHOT1	protein_coding	chr17	30510199	30510219	30510191	30510219	+	3	0	AGO1-4,AGO2	0	0	0	1	1	0	0	1
MIMAT0004929	hsa-miR-190b	ENSG00000010244	ZNF207	protein_coding	chr17	30704316	30704344	30704316	30704344	+	1	0	AGO2	0	0	0	1	0	0	0	4
MIMAT0004929	hsa-miR-190b	ENSG00000010244	ZNF207	protein_coding	chr17	30705043	30705049	30705022	30705050	+	1	0	AGO2	0	0	0	1	1	0	1	4
MIMAT0004929	hsa-miR-190b	ENSG00000010244	ZNF207	protein_coding	chr17	30708708	30708736	30708708	30708736	+	1	0	AGO2	0	0	0	1	0	0	0	4
MIMAT0004929	hsa-miR-190b	ENSG00000141753	IGFBP4	protein_coding	chr17	38613814	38613819	38613814	38613819	+	10	0	AGO1-4	1	0	0	0	0	0	0	1
MIMAT0004929	hsa-miR-190b	ENSG00000173812	EIF1	protein_coding	chr17	39847639	39847645	39847626	39847646	+	11	0	AGO1-4,AGO2	1	0	0	0	1	0	0	1
MIMAT0004929	hsa-miR-190b	ENSG00000108788	MLX	protein_coding	chr17	40724428	40724435	40724428	40724435	+	5	0	AGO1-4,AGO2	1	0	0	0	0	0	0	3
MIMAT0004929	hsa-miR-190b	ENSG00000175906	ARL4D	protein_coding	chr17	41477897	41477902	41477897	41477902	+	3	0	AGO1-4	1	0	0	0	0	0	0	3
MIMAT0004929	hsa-miR-190b	ENSG00000067596	DHX8	protein_coding	chr17	41601450	41601455	41601450	41601455	+	1	0	AGO1-4	1	0	0	0	0	0	0	7
MIMAT0004929	hsa-miR-190b	ENSG00000073969	NSF	protein_coding	chr17	44834556	44834561	44834556	44834561	+	5	0	AGO1-4,AGO2	1	0	0	0	0	0	0	3
MIMAT0004929	hsa-miR-190b	ENSG00000153944	MSI2	protein_coding	chr17	55709565	55709571	55709552	55709572	+	1	0	AGO1-4	1	0	0	0	1	0	0	4
MIMAT0004929	hsa-miR-190b	ENSG00000175175	PPM1E	protein_coding	chr17	57060211	57060216	57060211	57060216	+	2	0	AGO1-4,AGO2	1	0	0	0	0	0	0	3
MIMAT0004929	hsa-miR-190b	ENSG00000167447	SMG8	protein_coding	chr17	57290101	57290129	57290101	57290129	+	2	0	AGO1,AGO1-4	0	0	0	1	0	0	0	2
MIMAT0004929	hsa-miR-190b	ENSG00000175155	YPEL2	protein_coding	chr17	57478501	57478507	57478488	57478508	+	1	0	AGO2	1	0	0	0	1	0	0	4
MIMAT0004929	hsa-miR-190b	ENSG00000136463	TACO1	protein_coding	chr17	61683768	61683787	61683768	61683787	+	2	0	AGO2	0	1	0	0	0	0	0	2
MIMAT0004929	hsa-miR-190b	ENSG00000129657	SEC14L1	protein_coding	chr17	75213065	75213070	75213043	75213071	+	16	0	AGO1,AGO1-4,AGO2	1	0	0	1	1	1	0	3
MIMAT0004929	hsa-miR-190b	ENSG00000078687	TNRC6C	protein_coding	chr17	76101553	76101559	76101531	76101559	+	10	0	AGO1-4,AGO2	0	0	0	1	1	1	1	4
MIMAT0004929	hsa-miR-190b	ENSG00000173821	RNF213	protein_coding	chr17	78294082	78294087	78294082	78294087	+	1	0	AGO2	1	0	0	0	0	0	0	4
MIMAT0004929	hsa-miR-190b	ENSG00000224877	NDUFAF8	protein_coding	chr17	79214888	79214894	79214888	79214894	+	3	0	AGO1-4	1	0	0	0	0	0	0	2
MIMAT0004929	hsa-miR-190b	ENSG00000132199	ENOSF1	protein_coding	chr18	677368	677396	677368	677396	-	5	5	AGO1-4,AGO2	0	0	0	1	0	0	0	2
MIMAT0004929	hsa-miR-190b	ENSG00000175354	PTPN2	protein_coding	chr18	12794187	12794192	12794187	12794192	-	1	0	AGO1-4	1	0	0	0	0	0	0	5
MIMAT0004929	hsa-miR-190b	ENSG00000067900	ROCK1	protein_coding	chr18	18529901	18529907	18529900	18529928	-	5	0	AGO1-4	1	0	1	1	1	1	1	2
MIMAT0004929	hsa-miR-190b	ENSG00000067900	ROCK1	protein_coding	chr18	18622099	18622127	18622099	18622127	-	4	0	AGO2	0	0	0	1	0	0	0	2
MIMAT0004929	hsa-miR-190b	ENSG00000141446	ESCO1	protein_coding	chr18	19116008	19116036	19116008	19116036	-	4	0	AGO1-4,AGO2	0	0	0	1	0	0	0	3
MIMAT0004929	hsa-miR-190b	ENSG00000170558	CDH2	protein_coding	chr18	25531532	25531537	25531531	25531559	-	5	0	AGO1,AGO2	1	0	0	1	0	1	1	2
MIMAT0004929	hsa-miR-190b	ENSG00000134755	DSC2	protein_coding	chr18	28646759	28646764	28646759	28646764	-	1	0	AGO2	1	0	0	0	0	0	0	4
MIMAT0004929	hsa-miR-190b	ENSG00000118276	B4GALT6	protein_coding	chr18	29204064	29204070	29204063	29204085	-	1	0	AGO2	1	0	0	0	1	0	0	3
MIMAT0004929	hsa-miR-190b	ENSG00000152223	EPG5	protein_coding	chr18	43427761	43427767	43427761	43427767	-	2	0	AGO1-4,AGO2	1	0	0	0	0	0	0	3
MIMAT0004929	hsa-miR-190b	ENSG00000175387	SMAD2	protein_coding	chr18	45360684	45360690	45360684	45360690	-	1	0	AGO2	1	0	1	0	0	0	0	2
MIMAT0004929	hsa-miR-190b	ENSG00000175387	SMAD2	protein_coding	chr18	45361382	45361387	45361382	45361387	-	1	0	AGO1-4	1	0	1	0	0	0	0	2
MIMAT0004929	hsa-miR-190b	ENSG00000175387	SMAD2	protein_coding	chr18	45364092	45364098	45364092	45364098	-	1	0	AGO2	1	0	1	0	0	0	0	2
MIMAT0004929	hsa-miR-190b	ENSG00000175387	SMAD2	protein_coding	chr18	45365980	45365986	45365980	45365987	-	4	0	AGO1-4,AGO2	1	0	1	0	0	0	0	2
MIMAT0004929	hsa-miR-190b	ENSG00000176624	MEX3C	protein_coding	chr18	48701992	48701997	48701992	48701997	-	1	0	AGO2	1	0	0	0	0	0	0	3
MIMAT0004929	hsa-miR-190b	ENSG00000196628	TCF4	protein_coding	chr18	52895027	52895032	52895026	52895054	-	6	0	AGO1,AGO2	1	0	1	1	1	1	1	2
MIMAT0004929	hsa-miR-190b	ENSG00000091164	TXNL1	protein_coding	chr18	54275940	54275945	54275940	54275945	-	2	0	AGO1-4	0	0	1	0	0	0	0	2
MIMAT0004929	hsa-miR-190b	ENSG00000197563	PIGN	protein_coding	chr18	59712058	59712064	59712057	59712077	-	3	0	AGO1-4,AGO2	1	0	0	0	1	0	0	2
MIMAT0004929	hsa-miR-190b	ENSG00000171451	DSEL	protein_coding	chr18	65174167	65174172	65174166	65174194	-	1	0	AGO1-4	1	0	1	1	0	0	0	2
MIMAT0004929	hsa-miR-190b	ENSG00000180011	ZADH2	protein_coding	chr18	72910807	72910813	72910806	72910827	-	1	0	AGO2	1	0	0	0	1	0	1	3
MIMAT0004929	hsa-miR-190b	ENSG00000101596	SMCHD1	protein_coding	chr18	2803977	2803982	2803977	2803982	+	1	0	AGO2	1	0	1	0	0	0	0	4
MIMAT0004929	hsa-miR-190b	ENSG00000101596	SMCHD1	protein_coding	chr18	2804482	2804487	2804482	2804487	+	2	0	AGO2	1	0	1	0	0	0	0	4
MIMAT0004929	hsa-miR-190b	ENSG00000128791	TWSG1	protein_coding	chr18	9400668	9400673	9400668	9400673	+	3	0	AGO1,AGO1-4,AGO2	1	0	0	0	0	0	0	3
MIMAT0004929	hsa-miR-190b	ENSG00000017797	RALBP1	protein_coding	chr18	9536867	9536872	9536867	9536872	+	2	0	AGO2	1	0	0	0	0	0	0	4
MIMAT0004929	hsa-miR-190b	ENSG00000168461	RAB31	protein_coding	chr18	9860199	9860204	9860199	9860204	+	2	0	AGO1-4,AGO2	1	0	0	0	0	0	0	6
MIMAT0004929	hsa-miR-190b	ENSG00000101558	VAPA	protein_coding	chr18	9956557	9956562	9956557	9956562	+	1	1	AGO1-4	1	0	0	0	0	0	0	2
MIMAT0004929	hsa-miR-190b	ENSG00000101558	VAPA	protein_coding	chr18	9958342	9958347	9958342	9958347	+	1	0	AGO2	1	0	0	0	0	0	0	2
MIMAT0004929	hsa-miR-190b	ENSG00000176014	TUBB6	protein_coding	chr18	12329735	12329741	12329735	12329741	+	2	0	AGO1-4,AGO2	0	0	0	0	0	0	1	3
MIMAT0004929	hsa-miR-190b	ENSG00000128789	PSMG2	protein_coding	chr18	12724729	12724735	12724717	12724736	+	2	0	AGO2	0	0	1	0	1	0	0	4
MIMAT0004929	hsa-miR-190b	ENSG00000168675	LDLRAD4	protein_coding	chr18	13650671	13650677	13650671	13650677	+	2	0	AGO2	1	0	0	0	0	0	1	1
MIMAT0004929	hsa-miR-190b	ENSG00000168234	TTC39C	protein_coding	chr18	21712883	21712889	21712862	21712890	+	6	0	AGO1,AGO2	1	0	0	1	0	0	0	0
MIMAT0004929	hsa-miR-190b	ENSG00000154059	IMPACT	protein_coding	chr18	22029839	22029867	22029839	22029867	+	4	0	AGO1-4,AGO2	0	0	0	1	0	0	0	0
MIMAT0004929	hsa-miR-190b	ENSG00000141384	TAF4B	protein_coding	chr18	23970564	23970569	23970564	23970569	+	1	1	AGO1-4	1	0	0	0	0	0	0	3
MIMAT0004929	hsa-miR-190b	ENSG00000101695	RNF125	protein_coding	chr18	29648671	29648677	29648650	29648678	+	3	0	AGO2	1	0	1	1	1	0	0	4
MIMAT0004929	hsa-miR-190b	ENSG00000134758	RNF138	protein_coding	chr18	29711182	29711188	29711169	29711189	+	10	0	AGO1,AGO1-4,AGO2	1	0	0	0	1	0	0	4
MIMAT0004929	hsa-miR-190b	ENSG00000186812	ZNF397	protein_coding	chr18	32838045	32838050	32838023	32838051	+	1	0	AGO2	1	0	0	1	0	0	0	3
MIMAT0004929	hsa-miR-190b	ENSG00000141429	GALNT1	protein_coding	chr18	33291369	33291374	33291369	33291374	+	1	0	AGO2	1	0	0	0	0	0	0	4
MIMAT0004929	hsa-miR-190b	ENSG00000141428	C18orf21	protein_coding	chr18	33559189	33559195	33559177	33559196	+	5	0	AGO1-4,AGO2	1	0	1	0	1	0	0	3
MIMAT0004929	hsa-miR-190b	ENSG00000152242	C18orf25	protein_coding	chr18	43843525	43843531	43843512	43843532	+	9	0	AGO1,AGO1-4,AGO2	1	0	0	0	1	0	0	5
MIMAT0004929	hsa-miR-190b	ENSG00000141646	SMAD4	protein_coding	chr18	48606017	48606022	48605995	48606023	+	13	0	AGO1,AGO1-4,AGO2,AGO3	1	0	1	1	0	0	0	2
MIMAT0004929	hsa-miR-190b	ENSG00000091157	WDR7	protein_coding	chr18	54359005	54359025	54359005	54359025	+	2	0	AGO1-4,AGO2	0	0	0	0	1	0	0	2
MIMAT0004929	hsa-miR-190b	ENSG00000119547	ONECUT2	protein_coding	chr18	55150197	55150202	55150197	55150202	+	2	0	AGO2	1	0	0	0	0	0	0	4
MIMAT0004929	hsa-miR-190b	ENSG00000049759	NEDD4L	protein_coding	chr18	56064570	56064575	56064570	56064575	+	2	0	AGO2	1	0	0	0	0	0	0	2
MIMAT0004929	hsa-miR-190b	ENSG00000172175	MALT1	protein_coding	chr18	56414643	56414671	56414643	56414671	+	1	0	AGO2	0	0	0	1	0	0	0	3
MIMAT0004929	hsa-miR-190b	ENSG00000172175	MALT1	protein_coding	chr18	56415638	56415644	56415617	56415645	+	3	0	AGO2	1	0	1	1	1	0	0	3
MIMAT0004929	hsa-miR-190b	ENSG00000081913	PHLPP1	protein_coding	chr18	60642657	60642685	60642657	60642685	+	1	0	AGO1-4	0	0	0	1	0	0	0	5
MIMAT0004929	hsa-miR-190b	ENSG00000081913	PHLPP1	protein_coding	chr18	60646902	60646907	60646880	60646908	+	11	0	AGO1,AGO2	1	0	0	1	1	1	1	5
MIMAT0004929	hsa-miR-190b	ENSG00000170677	SOCS6	protein_coding	chr18	67994071	67994091	67994071	67994091	+	2	0	AGO2	0	0	0	0	1	0	0	0
MIMAT0004929	hsa-miR-190b	ENSG00000179981	TSHZ1	protein_coding	chr18	73001525	73001531	73001512	73001532	+	2	0	AGO2	1	0	0	0	1	1	1	2
MIMAT0004929	hsa-miR-190b	ENSG00000130856	ZNF236	protein_coding	chr18	74681139	74681144	74681137	74681144	+	2	0	AGO1-4,AGO2	1	0	1	0	0	0	0	3
MIMAT0004929	hsa-miR-190b	ENSG00000060069	CTDP1	protein_coding	chr18	77514453	77514458	77514453	77514458	+	3	0	AGO2	1	0	0	0	0	0	0	3
MIMAT0004929	hsa-miR-190b	ENSG00000071564	TCF3	protein_coding	chr19	1611275	1611281	1611274	1611302	-	8	3	AGO1,AGO1-4,AGO2	1	0	0	1	1	0	1	6
MIMAT0004929	hsa-miR-190b	ENSG00000099875	MKNK2	protein_coding	chr19	2038066	2038071	2038066	2038071	-	12	0	AGO1,AGO1-4,AGO2	1	0	0	0	0	0	0	2
MIMAT0004929	hsa-miR-190b	ENSG00000065000	AP3D1	protein_coding	chr19	2101048	2101054	2101047	2101075	-	17	0	AGO1,AGO1-4,AGO2	1	0	0	1	1	0	1	2
MIMAT0004929	hsa-miR-190b	ENSG00000105298	CACTIN	protein_coding	chr19	3611004	3611009	3611004	3611009	-	1	0	AGO2	1	0	0	0	0	0	0	5
MIMAT0004929	hsa-miR-190b	ENSG00000105355	PLIN3	protein_coding	chr19	4838565	4838570	4838565	4838570	-	19	0	AGO1,AGO1-4,AGO2	1	0	0	0	0	0	0	4
MIMAT0004929	hsa-miR-190b	ENSG00000127452	FBXL12	protein_coding	chr19	9921383	9921388	9921383	9921388	-	6	0	AGO1,AGO1-4,AGO2	1	0	0	0	0	0	0	6
MIMAT0004929	hsa-miR-190b	ENSG00000130812	ANGPTL6	protein_coding	chr19	10203038	10203043	10203038	10203043	-	1	0	AGO1-4	1	0	1	0	0	0	0	2
MIMAT0004929	hsa-miR-190b	ENSG00000130812	ANGPTL6	protein_coding	chr19	10203056	10203061	10203056	10203061	-	1	0	AGO1-4	1	0	1	0	0	0	0	2
MIMAT0004929	hsa-miR-190b	ENSG00000130733	YIPF2	protein_coding	chr19	11033633	11033638	11033633	11033638	-	2	0	AGO1-4	1	0	0	0	0	0	0	2
MIMAT0004929	hsa-miR-190b	ENSG00000197256	KANK2	protein_coding	chr19	11275078	11275083	11275078	11275083	-	3	0	AGO1-4,AGO2	1	0	0	0	0	0	0	4
MIMAT0004929	hsa-miR-190b	ENSG00000197933	ZNF823	protein_coding	chr19	11832284	11832289	11832284	11832289	-	9	0	AGO1-4,AGO2	1	0	0	0	0	0	0	1
MIMAT0004929	hsa-miR-190b	ENSG00000249709	ZNF564	protein_coding	chr19	12637023	12637028	12637023	12637028	-	2	0	AGO2	1	0	1	0	0	0	0	3
MIMAT0004929	hsa-miR-190b	ENSG00000269693	AC010422.6	protein_coding	chr19	12637023	12637028	12637023	12637028	-	2	0	AGO2	1	0	1	0	0	0	0	1
MIMAT0004929	hsa-miR-190b	ENSG00000249709	ZNF564	protein_coding	chr19	12637229	12637235	12637228	12637247	-	2	0	AGO2	1	0	1	0	1	0	0	3
MIMAT0004929	hsa-miR-190b	ENSG00000269693	AC010422.6	protein_coding	chr19	12637229	12637235	12637228	12637247	-	2	0	AGO2	1	0	1	0	1	0	0	1
MIMAT0004929	hsa-miR-190b	ENSG00000105186	ANKRD27	protein_coding	chr19	33088573	33088578	33088573	33088578	-	3	0	AGO2	1	0	0	0	0	0	0	4
MIMAT0004929	hsa-miR-190b	ENSG00000245848	CEBPA	protein_coding	chr19	33790848	33790853	33790847	33790875	-	7	0	AGO1,AGO1-4,AGO2	0	0	1	1	1	1	1	2
MIMAT0004929	hsa-miR-190b	ENSG00000142065	ZFP14	protein_coding	chr19	36828098	36828104	36828097	36828115	-	1	0	AGO1-4	1	0	0	0	1	0	0	4
MIMAT0004929	hsa-miR-190b	ENSG00000186020	ZNF529	protein_coding	chr19	37035545	37035550	37035545	37035550	-	1	0	AGO1-4	1	0	0	0	0	0	0	2
MIMAT0004929	hsa-miR-190b	ENSG00000186020	ZNF529	protein_coding	chr19	37037071	37037077	37037070	37037090	-	2	0	AGO1,AGO2	1	0	0	0	1	0	0	2
MIMAT0004929	hsa-miR-190b	ENSG00000196967	ZNF585A	protein_coding	chr19	37641980	37641985	37641980	37641985	-	2	0	AGO1-4,AGO2	1	0	0	0	0	0	0	2
MIMAT0004929	hsa-miR-190b	ENSG00000180479	ZNF571	protein_coding	chr19	38055267	38055272	38055267	38055272	-	2	0	AGO2	1	0	1	0	0	0	0	1
MIMAT0004929	hsa-miR-190b	ENSG00000180479	ZNF571	protein_coding	chr19	38055449	38055454	38055448	38055468	-	4	0	AGO1,AGO2	1	0	1	0	1	0	0	1
MIMAT0004929	hsa-miR-190b	ENSG00000128000	ZNF780B	protein_coding	chr19	40540086	40540107	40540086	40540114	-	4	0	AGO1-4,AGO2	0	0	0	1	1	0	0	3
MIMAT0004929	hsa-miR-190b	ENSG00000104967	NOVA2	protein_coding	chr19	46440837	46440843	46440837	46440843	-	2	0	AGO1,AGO2	0	0	0	0	0	0	1	4
MIMAT0004929	hsa-miR-190b	ENSG00000130749	ZC3H4	protein_coding	chr19	47567535	47567540	47567535	47567540	-	26	0	AGO1,AGO1-4,AGO2	1	0	0	0	0	0	0	0
MIMAT0004929	hsa-miR-190b	ENSG00000198093	ZNF649	protein_coding	chr19	52393296	52393301	52393296	52393301	-	2	0	AGO1	1	0	0	0	0	0	0	2
MIMAT0004929	hsa-miR-190b	ENSG00000182986	ZNF320	protein_coding	chr19	53381333	53381338	53381333	53381338	-	2	0	AGO1-4	1	0	0	0	0	0	0	2
MIMAT0004929	hsa-miR-190b	ENSG00000204604	ZNF468	protein_coding	chr19	53381333	53381338	53381333	53381338	-	2	0	AGO1-4	1	0	0	0	0	0	0	3
MIMAT0004929	hsa-miR-190b	ENSG00000182986	ZNF320	protein_coding	chr19	53382509	53382514	53382509	53382514	-	1	0	AGO2	1	0	0	0	0	0	0	2
MIMAT0004929	hsa-miR-190b	ENSG00000204604	ZNF468	protein_coding	chr19	53382509	53382514	53382509	53382514	-	1	0	AGO2	1	0	0	0	0	0	0	3
MIMAT0004929	hsa-miR-190b	ENSG00000064666	CNN2	protein_coding	chr19	1038119	1038124	1038119	1038124	+	10	0	AGO1-4,AGO2	1	0	0	0	0	0	0	8
MIMAT0004929	hsa-miR-190b	ENSG00000171291	ZNF439	protein_coding	chr19	11979742	11979747	11979742	11979747	+	1	0	AGO2	1	0	0	0	0	0	0	2
MIMAT0004929	hsa-miR-190b	ENSG00000008441	NFIX	protein_coding	chr19	13208319	13208324	13208319	13208324	+	4	0	AGO1-4,AGO2	1	0	0	0	0	0	0	7
MIMAT0004929	hsa-miR-190b	ENSG00000167460	TPM4	protein_coding	chr19	16213253	16213258	16213253	16213258	+	10	0	AGO1-4,AGO2	1	0	0	0	0	0	0	5
MIMAT0004929	hsa-miR-190b	ENSG00000167461	RAB8A	protein_coding	chr19	16244338	16244344	16244326	16244345	+	8	3	AGO1-4,AGO2	1	0	0	0	1	0	1	6
MIMAT0004929	hsa-miR-190b	ENSG00000105647	PIK3R2	protein_coding	chr19	18280358	18280363	18280358	18280363	+	11	0	AGO1-4,AGO2	1	0	0	0	0	0	0	0
MIMAT0004929	hsa-miR-190b	ENSG00000268173	AC007192.1	protein_coding	chr19	18280358	18280363	18280358	18280363	+	11	0	AGO1-4,AGO2	1	0	0	0	0	0	0	2
MIMAT0004929	hsa-miR-190b	ENSG00000167487	KLHL26	protein_coding	chr19	18780724	18780729	18780724	18780729	+	1	0	AGO1-4	1	0	0	0	0	0	0	4
MIMAT0004929	hsa-miR-190b	ENSG00000178904	DPY19L3	protein_coding	chr19	32973840	32973845	32973840	32973845	+	2	0	AGO1-4,AGO2	1	0	0	0	0	0	0	2
MIMAT0004929	hsa-miR-190b	ENSG00000257103	LSM14A	protein_coding	chr19	34719203	34719208	34719203	34719208	+	2	0	AGO1-4,AGO2	1	0	0	0	0	0	0	3
MIMAT0004929	hsa-miR-190b	ENSG00000166398	KIAA0355	protein_coding	chr19	34844982	34844988	34844969	34844989	+	3	0	AGO1-4,AGO2	1	0	0	0	1	0	0	3
MIMAT0004929	hsa-miR-190b	ENSG00000249115	HAUS5	protein_coding	chr19	36114981	36114986	36114981	36114986	+	1	0	AGO2	1	0	1	0	0	0	0	4
MIMAT0004929	hsa-miR-190b	ENSG00000189164	ZNF527	protein_coding	chr19	37882821	37882828	37882810	37882829	+	1	0	AGO2	1	0	0	0	1	0	0	0
MIMAT0004929	hsa-miR-190b	ENSG00000130402	ACTN4	protein_coding	chr19	39220893	39220900	39220882	39220901	+	29	6	AGO1,AGO1-4,AGO2,AGO3	1	0	0	0	1	0	0	7
MIMAT0004929	hsa-miR-190b	ENSG00000159905	ZNF221	protein_coding	chr19	44471627	44471632	44471627	44471632	+	1	0	AGO1-4	1	0	0	0	0	0	0	0
MIMAT0004929	hsa-miR-190b	ENSG00000186026	ZNF284	protein_coding	chr19	44591491	44591496	44591489	44591496	+	2	0	AGO2	1	0	1	0	0	0	0	1
MIMAT0004929	hsa-miR-190b	ENSG00000186026	ZNF284	protein_coding	chr19	44591664	44591669	44591664	44591669	+	10	0	AGO1,AGO2,AGO3	0	0	1	0	0	0	0	1
MIMAT0004929	hsa-miR-190b	ENSG00000160007	ARHGAP35	protein_coding	chr19	47505258	47505263	47505258	47505263	+	1	0	AGO1-4	1	0	0	0	0	0	0	2
MIMAT0004929	hsa-miR-190b	ENSG00000178980	SELENOW	protein_coding	chr19	48287764	48287769	48287764	48287769	+	4	0	AGO1-4	1	0	0	0	0	0	0	1
MIMAT0004929	hsa-miR-190b	ENSG00000063176	SPHK2	protein_coding	chr19	49133567	49133572	49133567	49133572	+	1	0	AGO1-4	1	0	0	0	0	0	0	2
MIMAT0004929	hsa-miR-190b	ENSG00000169136	ATF5	protein_coding	chr19	50436911	50436916	50436911	50436916	+	3	0	AGO1-4,AGO2	1	0	0	0	0	0	0	3
MIMAT0004929	hsa-miR-190b	ENSG00000167751	KLK2	protein_coding	chr19	51383742	51383748	51383742	51383748	+	1	0	AGO2	1	0	0	0	0	0	0	2
MIMAT0004929	hsa-miR-190b	ENSG00000196214	ZNF766	protein_coding	chr19	52794838	52794843	52794838	52794843	+	1	0	AGO2	1	0	0	0	0	0	0	2
MIMAT0004929	hsa-miR-190b	ENSG00000203326	ZNF525	protein_coding	chr19	53884670	53884698	53884670	53884698	+	4	0	AGO1-4,AGO2	0	0	0	1	0	0	0	4
MIMAT0004929	hsa-miR-190b	ENSG00000203326	ZNF525	protein_coding	chr19	53889679	53889707	53889679	53889707	+	2	0	AGO1-4	0	0	0	1	0	0	0	4
MIMAT0004929	hsa-miR-190b	ENSG00000198346	ZNF813	protein_coding	chr19	53999329	53999357	53999329	53999357	+	1	0	AGO1-4	0	0	0	1	0	0	0	3
MIMAT0004929	hsa-miR-190b	ENSG00000197016	ZNF470	protein_coding	chr19	57092748	57092754	57092733	57092755	+	1	0	AGO2	1	0	0	0	1	0	0	3
MIMAT0004929	hsa-miR-190b	ENSG00000083844	ZNF264	protein_coding	chr19	57727044	57727049	57727044	57727049	+	19	0	AGO1,AGO1-4,AGO2	1	0	0	0	0	0	0	0
MIMAT0004929	hsa-miR-190b	ENSG00000121406	ZNF549	protein_coding	chr19	58050394	58050399	58050394	58050399	+	3	0	AGO1-4,AGO2	1	0	1	0	0	0	0	0
MIMAT0004929	hsa-miR-190b	ENSG00000121406	ZNF549	protein_coding	chr19	58050504	58050509	58050504	58050509	+	1	0	AGO1-4	1	0	1	0	0	0	0	0
MIMAT0004929	hsa-miR-190b	ENSG00000198131	ZNF544	protein_coding	chr19	58774255	58774261	58774239	58774262	+	5	0	AGO1-4,AGO2	1	0	0	0	1	0	0	2
MIMAT0004929	hsa-miR-190b	ENSG00000182318	ZSCAN22	protein_coding	chr19	58853435	58853441	58853435	58853441	+	1	0	AGO1-4	1	0	0	0	0	0	0	2
MIMAT0004929	hsa-miR-190b	ENSG00000182318	ZSCAN22	protein_coding	chr19	58853647	58853654	58853647	58853654	+	3	0	AGO1,AGO2	1	0	0	0	0	0	0	2
MIMAT0004929	hsa-miR-190b	ENSG00000184731	FAM110C	protein_coding	chr2	39693	39698	39693	39698	-	2	0	AGO1-4	0	0	1	0	0	0	0	2
MIMAT0004929	hsa-miR-190b	ENSG00000035115	SH3YL1	protein_coding	chr2	218638	218644	218637	218657	-	2	0	AGO1-4	1	0	0	0	1	0	0	3
MIMAT0004929	hsa-miR-190b	ENSG00000182551	ADI1	protein_coding	chr2	3501969	3501974	3501969	3501974	-	1	0	AGO2	1	0	0	0	0	0	0	3
MIMAT0004929	hsa-miR-190b	ENSG00000163029	SMC6	protein_coding	chr2	17846452	17846458	17846451	17846479	-	2	0	AGO2	1	0	1	1	1	1	1	6
MIMAT0004929	hsa-miR-190b	ENSG00000163029	SMC6	protein_coding	chr2	17864917	17864945	17864917	17864945	-	4	1	AGO1,AGO2	0	0	0	1	0	0	0	6
MIMAT0004929	hsa-miR-190b	ENSG00000240857	RDH14	protein_coding	chr2	18736418	18736423	18736417	18736440	-	6	0	AGO1-4,AGO2	1	0	0	0	1	0	0	1
MIMAT0004929	hsa-miR-190b	ENSG00000115137	DNAJC27	protein_coding	chr2	25168805	25168810	25168805	25168810	-	1	0	AGO1-4	1	0	0	0	0	0	0	3
MIMAT0004929	hsa-miR-190b	ENSG00000115204	MPV17	protein_coding	chr2	27532508	27532513	27532508	27532513	-	6	0	AGO1,AGO1-4,AGO2	1	0	0	0	0	0	0	1
MIMAT0004929	hsa-miR-190b	ENSG00000119760	SUPT7L	protein_coding	chr2	27875933	27875938	27875933	27875938	-	8	0	AGO1,AGO1-4,AGO2	1	0	0	0	0	0	0	4
MIMAT0004929	hsa-miR-190b	ENSG00000162959	MEMO1	protein_coding	chr2	32093121	32093126	32093120	32093140	-	8	0	AGO1,AGO2	1	0	0	0	1	0	0	4
MIMAT0004929	hsa-miR-190b	ENSG00000115808	STRN	protein_coding	chr2	37072584	37072589	37072584	37072589	-	18	0	AGO1,AGO1-4,AGO2,AGO3	0	0	1	0	0	0	0	6
MIMAT0004929	hsa-miR-190b	ENSG00000115808	STRN	protein_coding	chr2	37075780	37075785	37075780	37075785	-	5	0	AGO1-4,AGO2	1	0	1	0	0	0	0	6
MIMAT0004929	hsa-miR-190b	ENSG00000115808	STRN	protein_coding	chr2	37076134	37076139	37076134	37076139	-	1	0	AGO2	1	0	1	0	0	0	0	6
MIMAT0004929	hsa-miR-190b	ENSG00000055332	EIF2AK2	protein_coding	chr2	37326745	37326750	37326744	37326772	-	6	0	AGO1,AGO1-4	0	0	1	1	0	0	0	3
MIMAT0004929	hsa-miR-190b	ENSG00000055332	EIF2AK2	protein_coding	chr2	37333826	37333831	37333825	37333853	-	3	0	AGO1-4	1	0	1	1	1	0	0	3
MIMAT0004929	hsa-miR-190b	ENSG00000138095	LRPPRC	protein_coding	chr2	44114967	44114972	44114967	44114972	-	7	0	AGO1,AGO1-4,AGO2,AGO3	1	0	0	0	0	0	0	9
MIMAT0004929	hsa-miR-190b	ENSG00000180398	MCFD2	protein_coding	chr2	47130143	47130148	47130143	47130148	-	4	0	AGO1-4,AGO2	1	0	0	0	0	0	0	5
MIMAT0004929	hsa-miR-190b	ENSG00000180398	MCFD2	protein_coding	chr2	47132010	47132015	47132010	47132015	-	2	0	AGO1-4	1	0	0	0	0	0	0	5
MIMAT0004929	hsa-miR-190b	ENSG00000115310	RTN4	protein_coding	chr2	55200055	55200060	55200054	55200074	-	39	0	AGO1,AGO1-4,AGO2,AGO4	1	0	0	0	1	0	0	2
MIMAT0004929	hsa-miR-190b	ENSG00000119866	BCL11A	protein_coding	chr2	60684979	60684999	60684979	60685007	-	2	0	AGO2	0	0	0	1	1	0	0	2
MIMAT0004929	hsa-miR-190b	ENSG00000119866	BCL11A	protein_coding	chr2	60687034	60687040	60687033	60687061	-	8	0	AGO1,AGO2	1	0	1	1	1	0	1	2
MIMAT0004929	hsa-miR-190b	ENSG00000082898	XPO1	protein_coding	chr2	61705403	61705408	61705402	61705430	-	16	0	AGO1,AGO1-4,AGO2	1	0	0	1	1	1	1	7
MIMAT0004929	hsa-miR-190b	ENSG00000198369	SPRED2	protein_coding	chr2	65538579	65538585	65538578	65538601	-	5	0	AGO1-4,AGO2	1	0	0	0	1	0	0	4
MIMAT0004929	hsa-miR-190b	ENSG00000221823	PPP3R1	protein_coding	chr2	68406219	68406224	68406218	68406246	-	13	0	AGO1-4,AGO2	1	0	1	1	0	1	0	4
MIMAT0004929	hsa-miR-190b	ENSG00000221823	PPP3R1	protein_coding	chr2	68407860	68407865	68407859	68407887	-	16	0	AGO1-4,AGO2	1	0	1	1	1	1	1	4
MIMAT0004929	hsa-miR-190b	ENSG00000198380	GFPT1	protein_coding	chr2	69547627	69547655	69547627	69547655	-	3	0	AGO1,AGO1-4	0	0	0	1	0	0	0	2
MIMAT0004929	hsa-miR-190b	ENSG00000198380	GFPT1	protein_coding	chr2	69549142	69549161	69549142	69549170	-	11	0	AGO1-4,AGO2	0	0	0	1	1	0	0	2
MIMAT0004929	hsa-miR-190b	ENSG00000198380	GFPT1	protein_coding	chr2	69565093	69565121	69565093	69565121	-	7	0	AGO1-4	0	0	0	1	0	0	0	2
MIMAT0004929	hsa-miR-190b	ENSG00000144040	SFXN5	protein_coding	chr2	73170825	73170830	73170825	73170830	-	6	0	AGO1-4,AGO2	1	0	0	0	0	0	0	1
MIMAT0004929	hsa-miR-190b	ENSG00000152291	TGOLN2	protein_coding	chr2	85551856	85551875	85551856	85551875	-	2	0	AGO1-4,AGO2	0	0	0	0	1	0	0	3
MIMAT0004929	hsa-miR-190b	ENSG00000168887	C2orf68	protein_coding	chr2	85834896	85834903	85834896	85834903	-	1	0	AGO1-4	1	0	0	0	0	0	0	4
MIMAT0004929	hsa-miR-190b	ENSG00000071073	MGAT4A	protein_coding	chr2	99236608	99236614	99236607	99236627	-	7	0	AGO1-4,AGO2	1	0	0	0	1	0	0	1
MIMAT0004929	hsa-miR-190b	ENSG00000135945	REV1	protein_coding	chr2	100055190	100055218	100055190	100055218	-	3	0	AGO2	0	0	0	1	0	0	0	0
MIMAT0004929	hsa-miR-190b	ENSG00000135945	REV1	protein_coding	chr2	100058893	100058921	100058893	100058921	-	2	0	AGO1-4,AGO2	0	0	0	1	0	0	0	0
MIMAT0004929	hsa-miR-190b	ENSG00000170500	LONRF2	protein_coding	chr2	100890127	100890132	100890127	100890132	-	1	0	AGO1-4	1	0	0	0	0	0	0	0
MIMAT0004929	hsa-miR-190b	ENSG00000170500	LONRF2	protein_coding	chr2	100898386	100898391	100898386	100898391	-	1	0	AGO1-4	1	0	0	0	0	0	0	0
MIMAT0004929	hsa-miR-190b	ENSG00000170500	LONRF2	protein_coding	chr2	100898867	100898872	100898867	100898872	-	1	0	AGO1-4	1	0	0	0	0	0	0	0
MIMAT0004929	hsa-miR-190b	ENSG00000115084	SLC35F5	protein_coding	chr2	114472591	114472597	114472590	114472618	-	15	0	AGO1-4,AGO2	1	0	0	1	1	0	1	5
MIMAT0004929	hsa-miR-190b	ENSG00000074054	CLASP1	protein_coding	chr2	122097849	122097854	122097849	122097854	-	2	1	AGO1-4	1	0	0	0	0	0	0	5
MIMAT0004929	hsa-miR-190b	ENSG00000169967	MAP3K2	protein_coding	chr2	128062794	128062799	128062794	128062799	-	3	0	AGO1-4,AGO2	1	0	0	0	0	0	0	1
MIMAT0004929	hsa-miR-190b	ENSG00000152102	FAM168B	protein_coding	chr2	131809758	131809763	131809758	131809763	-	5	0	AGO1,AGO2	1	0	0	0	0	0	0	4
MIMAT0004929	hsa-miR-190b	ENSG00000115866	DARS	protein_coding	chr2	136664399	136664404	136664398	136664418	-	5	0	AGO1-4,AGO2	1	0	0	0	1	0	0	3
MIMAT0004929	hsa-miR-190b	ENSG00000115947	ORC4	protein_coding	chr2	148692173	148692179	148692172	148692191	-	5	0	AGO1,AGO2,AGO3	1	0	0	0	1	0	0	3
MIMAT0004929	hsa-miR-190b	ENSG00000168288	MMADHC	protein_coding	chr2	150426306	150426311	150426305	150426325	-	6	0	AGO1,AGO1-4,AGO2	1	0	0	0	1	0	0	3
MIMAT0004929	hsa-miR-190b	ENSG00000115145	STAM2	protein_coding	chr2	152973410	152973429	152973410	152973429	-	1	0	AGO1-4	0	0	0	0	1	0	0	2
MIMAT0004929	hsa-miR-190b	ENSG00000152253	SPC25	protein_coding	chr2	169727889	169727895	169727888	169727906	-	2	0	AGO1-4,AGO2	1	0	1	0	1	0	0	7
MIMAT0004929	hsa-miR-190b	ENSG00000128656	CHN1	protein_coding	chr2	175664365	175664370	175664364	175664384	-	2	0	AGO1,AGO2	1	0	0	0	1	0	0	2
MIMAT0004929	hsa-miR-190b	ENSG00000180228	PRKRA	protein_coding	chr2	179296208	179296214	179296207	179296226	-	2	0	AGO1,AGO2	1	0	1	0	1	0	0	2
MIMAT0004929	hsa-miR-190b	ENSG00000187231	SESTD1	protein_coding	chr2	179968639	179968667	179968639	179968667	-	2	0	AGO2	0	0	0	1	0	0	0	5
MIMAT0004929	hsa-miR-190b	ENSG00000187231	SESTD1	protein_coding	chr2	179968686	179968714	179968686	179968714	-	1	0	AGO2	0	0	0	1	0	0	0	5
MIMAT0004929	hsa-miR-190b	ENSG00000162992	NEUROD1	protein_coding	chr2	182541986	182542007	182541986	182542014	-	1	0	AGO2	0	0	0	1	1	0	0	2
MIMAT0004929	hsa-miR-190b	ENSG00000128699	ORMDL1	protein_coding	chr2	190639499	190639519	190639499	190639519	-	1	0	AGO1-4	0	0	0	0	1	0	0	1
MIMAT0004929	hsa-miR-190b	ENSG00000081320	STK17B	protein_coding	chr2	196998316	196998344	196998316	196998344	-	1	0	AGO1-4	0	0	0	1	0	0	0	7
MIMAT0004929	hsa-miR-190b	ENSG00000081320	STK17B	protein_coding	chr2	197001867	197001872	197001866	197001894	-	7	0	AGO1,AGO1-4,AGO2	1	0	1	1	0	0	0	7
MIMAT0004929	hsa-miR-190b	ENSG00000081320	STK17B	protein_coding	chr2	197001992	197001997	197001991	197002019	-	8	0	AGO1-4,AGO2	1	0	1	1	0	0	0	7
MIMAT0004929	hsa-miR-190b	ENSG00000173166	RAPH1	protein_coding	chr2	204300901	204300906	204300901	204300906	-	2	0	AGO1-4,AGO2	1	0	0	0	0	0	0	6
MIMAT0004929	hsa-miR-190b	ENSG00000114933	INO80D	protein_coding	chr2	206865183	206865190	206865183	206865190	-	1	0	AGO2	1	0	0	0	0	0	0	3
MIMAT0004929	hsa-miR-190b	ENSG00000118263	KLF7	protein_coding	chr2	207945940	207945946	207945939	207945950	-	1	0	AGO1-4	0	0	0	0	1	1	0	3
MIMAT0004929	hsa-miR-190b	ENSG00000144401	METTL21A	protein_coding	chr2	208477221	208477226	208477221	208477226	-	1	0	AGO2	1	0	0	0	0	0	0	3
MIMAT0004929	hsa-miR-190b	ENSG00000178568	ERBB4	protein_coding	chr2	212245773	212245778	212245773	212245778	-	1	0	AGO1-4	1	0	0	0	0	0	0	1
MIMAT0004929	hsa-miR-190b	ENSG00000030419	IKZF2	protein_coding	chr2	213865430	213865436	213865429	213865457	-	3	0	AGO2	1	0	1	1	1	0	0	5
MIMAT0004929	hsa-miR-190b	ENSG00000030419	IKZF2	protein_coding	chr2	213867343	213867348	213867342	213867370	-	1	0	AGO1-4	1	0	1	1	0	0	0	5
MIMAT0004929	hsa-miR-190b	ENSG00000138376	BARD1	protein_coding	chr2	215590964	215590969	215590964	215590969	-	4	0	AGO1,AGO2	0	0	1	0	0	0	0	5
MIMAT0004929	hsa-miR-190b	ENSG00000138376	BARD1	protein_coding	chr2	215591926	215591931	215591926	215591931	-	2	0	AGO1-4	0	0	1	0	0	0	0	5
MIMAT0004929	hsa-miR-190b	ENSG00000135903	PAX3	protein_coding	chr2	223065306	223065312	223065305	223065333	-	1	0	AGO2	1	0	1	1	1	0	0	1
MIMAT0004929	hsa-miR-190b	ENSG00000169047	IRS1	protein_coding	chr2	227600874	227600879	227600874	227600879	-	5	0	AGO1-4,AGO2	1	0	0	0	0	0	0	6
MIMAT0004929	hsa-miR-190b	ENSG00000153823	PID1	protein_coding	chr2	229888906	229888911	229888906	229888911	-	5	0	AGO1-4	1	0	0	0	0	0	0	3
MIMAT0004929	hsa-miR-190b	ENSG00000188042	ARL4C	protein_coding	chr2	235402486	235402492	235402485	235402508	-	2	0	AGO1-4	1	0	0	0	1	0	0	7
MIMAT0004929	hsa-miR-190b	ENSG00000115677	HDLBP	protein_coding	chr2	242166842	242166847	242166842	242166847	-	2	0	AGO1-4,AGO2	1	0	0	0	0	0	0	3
MIMAT0004929	hsa-miR-190b	ENSG00000151693	ASAP2	protein_coding	chr2	9544547	9544552	9544525	9544553	+	2	0	AGO1-4	1	0	1	1	0	0	0	6
MIMAT0004929	hsa-miR-190b	ENSG00000151693	ASAP2	protein_coding	chr2	9545217	9545222	9545195	9545223	+	9	0	AGO1-4,AGO2	1	0	1	1	0	0	0	6
MIMAT0004929	hsa-miR-190b	ENSG00000134317	GRHL1	protein_coding	chr2	10141413	10141419	10141400	10141420	+	7	0	AGO1-4,AGO2	1	0	0	0	1	0	0	6
MIMAT0004929	hsa-miR-190b	ENSG00000134324	LPIN1	protein_coding	chr2	11965585	11965590	11965585	11965590	+	2	0	AGO2	1	0	0	0	0	0	0	4
MIMAT0004929	hsa-miR-190b	ENSG00000173960	UBXN2A	protein_coding	chr2	24225708	24225714	24225687	24225715	+	1	0	AGO1-4	0	0	1	1	0	0	0	2
MIMAT0004929	hsa-miR-190b	ENSG00000173960	UBXN2A	protein_coding	chr2	24227235	24227241	24227214	24227242	+	1	0	AGO1-4	0	0	1	1	0	0	0	2
MIMAT0004929	hsa-miR-190b	ENSG00000084733	RAB10	protein_coding	chr2	26358464	26358470	26358443	26358471	+	5	0	AGO1,AGO1-4,AGO2	1	0	0	1	1	0	1	4
MIMAT0004929	hsa-miR-190b	ENSG00000138030	KHK	protein_coding	chr2	27323491	27323496	27323491	27323496	+	1	0	AGO2	1	0	0	0	0	0	0	6
MIMAT0004929	hsa-miR-190b	ENSG00000115234	SNX17	protein_coding	chr2	27599871	27599876	27599871	27599876	+	14	0	AGO1-4,AGO2	1	0	0	0	0	0	0	3
MIMAT0004929	hsa-miR-190b	ENSG00000213639	PPP1CB	protein_coding	chr2	29023641	29023646	29023641	29023646	+	8	0	AGO1-4,AGO2	1	0	0	0	0	0	0	1
MIMAT0004929	hsa-miR-190b	ENSG00000213639	PPP1CB	protein_coding	chr2	29024872	29024877	29024872	29024877	+	2	0	AGO1-4,AGO2	1	0	0	0	0	0	0	1
MIMAT0004929	hsa-miR-190b	ENSG00000013016	EHD3	protein_coding	chr2	31489681	31489686	31489681	31489686	+	1	0	AGO1-4	1	0	0	0	0	0	0	5
MIMAT0004929	hsa-miR-190b	ENSG00000021574	SPAST	protein_coding	chr2	32380791	32380796	32380791	32380796	+	5	0	AGO1-4,AGO2	1	0	0	0	0	0	0	4
MIMAT0004929	hsa-miR-190b	ENSG00000115760	BIRC6	protein_coding	chr2	32843412	32843417	32843412	32843417	+	1	0	AGO2	1	0	0	0	0	0	0	4
MIMAT0004929	hsa-miR-190b	ENSG00000119729	RHOQ	protein_coding	chr2	46809891	46809896	46809891	46809896	+	2	0	AGO1-4	1	0	0	0	0	0	0	3
MIMAT0004929	hsa-miR-190b	ENSG00000119878	CRIPT	protein_coding	chr2	46852676	46852682	46852655	46852683	+	7	0	AGO1-4,AGO2	0	0	1	1	1	0	0	4
MIMAT0004929	hsa-miR-190b	ENSG00000170802	FOXN2	protein_coding	chr2	48605147	48605154	48605135	48605155	+	6	0	AGO1-4,AGO2	1	0	0	0	1	0	0	6
MIMAT0004929	hsa-miR-190b	ENSG00000162928	PEX13	protein_coding	chr2	61278195	61278220	61278195	61278220	+	1	0	AGO1-4	0	0	0	0	1	0	0	4
MIMAT0004929	hsa-miR-190b	ENSG00000170340	B3GNT2	protein_coding	chr2	62451319	62451324	62451319	62451324	+	1	0	AGO1-4	1	0	0	0	0	0	0	4
MIMAT0004929	hsa-miR-190b	ENSG00000115504	EHBP1	protein_coding	chr2	63273135	63273140	63273119	63273141	+	2	0	AGO1-4,AGO2	1	0	0	0	1	0	0	3
MIMAT0004929	hsa-miR-190b	ENSG00000124356	STAMBP	protein_coding	chr2	74089423	74089428	74089401	74089429	+	11	0	AGO1-4,AGO2	1	0	0	1	1	0	0	4
MIMAT0004929	hsa-miR-190b	ENSG00000124356	STAMBP	protein_coding	chr2	74091375	74091403	74091375	74091403	+	1	0	AGO2	0	0	0	1	0	0	0	4
MIMAT0004929	hsa-miR-190b	ENSG00000124356	STAMBP	protein_coding	chr2	74091506	74091534	74091506	74091534	+	1	0	AGO2	0	0	0	1	0	0	0	4
MIMAT0004929	hsa-miR-190b	ENSG00000187605	TET3	protein_coding	chr2	74329434	74329439	74329434	74329439	+	8	0	AGO1-4,AGO2	1	0	0	0	0	0	0	4
MIMAT0004929	hsa-miR-190b	ENSG00000115350	POLE4	protein_coding	chr2	75196747	75196752	75196725	75196753	+	5	0	AGO1-4,AGO2	1	0	1	1	0	0	0	4
MIMAT0004929	hsa-miR-190b	ENSG00000132313	MRPL35	protein_coding	chr2	86437840	86437846	86437827	86437847	+	2	0	AGO1-4,AGO2	1	0	1	0	1	0	0	5
MIMAT0004929	hsa-miR-190b	ENSG00000170485	NPAS2	protein_coding	chr2	101612982	101612988	101612969	101612989	+	9	0	AGO1-4,AGO2	1	0	0	0	1	0	0	6
MIMAT0004929	hsa-miR-190b	ENSG00000071082	RPL31	protein_coding	chr2	101622690	101622695	101622690	101622695	+	4	0	AGO1-4	1	0	0	0	0	0	0	4
MIMAT0004929	hsa-miR-190b	ENSG00000071054	MAP4K4	protein_coding	chr2	102509998	102510004	102509977	102510005	+	1	0	AGO2	1	0	0	1	1	0	0	3
MIMAT0004929	hsa-miR-190b	ENSG00000233404	FLJ20373	protein_coding	chr2	102509998	102510004	102509977	102510005	+	1	0	AGO2	1	0	0	1	1	0	0	0
MIMAT0004929	hsa-miR-190b	ENSG00000169756	LIMS1	protein_coding	chr2	109302403	109302423	109302403	109302423	+	4	0	AGO1-4,AGO2	0	0	0	0	1	0	0	4
MIMAT0004929	hsa-miR-190b	ENSG00000153208	MERTK	protein_coding	chr2	112786702	112786707	112786688	112786708	+	1	0	AGO2	1	0	1	0	1	0	0	3
MIMAT0004929	hsa-miR-190b	ENSG00000188177	ZC3H6	protein_coding	chr2	113090646	113090651	113090646	113090651	+	1	0	AGO2	1	0	1	0	0	0	0	2
MIMAT0004929	hsa-miR-190b	ENSG00000114999	TTL	protein_coding	chr2	113260549	113260569	113260549	113260569	+	3	0	AGO1-4	0	0	0	0	1	0	0	3
MIMAT0004929	hsa-miR-190b	ENSG00000115091	ACTR3	protein_coding	chr2	114716081	114716086	114716066	114716087	+	4	0	AGO1-4	1	0	0	0	1	1	1	5
MIMAT0004929	hsa-miR-190b	ENSG00000115762	PLEKHB2	protein_coding	chr2	131905016	131905023	131905004	131905024	+	7	0	AGO1-4,AGO2	1	0	0	0	1	0	0	6
MIMAT0004929	hsa-miR-190b	ENSG00000121989	ACVR2A	protein_coding	chr2	148688141	148688146	148688141	148688146	+	7	0	AGO1-4,AGO2	1	0	1	0	0	0	0	2
MIMAT0004929	hsa-miR-190b	ENSG00000135999	EPC2	protein_coding	chr2	149545125	149545131	149545109	149545131	+	9	0	AGO1-4,AGO2	0	0	0	0	1	1	1	2
MIMAT0004929	hsa-miR-190b	ENSG00000168280	KIF5C	protein_coding	chr2	149882346	149882353	149882326	149882354	+	2	0	AGO2	1	0	0	1	1	0	0	2
MIMAT0004929	hsa-miR-190b	ENSG00000144278	GALNT13	protein_coding	chr2	155309608	155309613	155309608	155309613	+	2	0	AGO2	1	0	0	0	0	0	0	2
MIMAT0004929	hsa-miR-190b	ENSG00000115159	GPD2	protein_coding	chr2	157441561	157441566	157441559	157441566	+	4	0	AGO1-4	1	0	1	0	0	0	0	5
MIMAT0004929	hsa-miR-190b	ENSG00000115159	GPD2	protein_coding	chr2	157442028	157442033	157442028	157442033	+	6	0	AGO1-4,AGO2	1	0	1	0	0	0	0	5
MIMAT0004929	hsa-miR-190b	ENSG00000136560	TANK	protein_coding	chr2	162092047	162092053	162092026	162092054	+	6	0	AGO1-4,AGO2	1	0	0	1	1	0	0	2
MIMAT0004929	hsa-miR-190b	ENSG00000178662	CSRNP3	protein_coding	chr2	166536506	166536511	166536484	166536512	+	4	0	AGO2	1	0	1	1	1	0	0	2
MIMAT0004929	hsa-miR-190b	ENSG00000178662	CSRNP3	protein_coding	chr2	166538887	166538893	166538866	166538894	+	1	0	AGO2	0	0	1	1	0	0	0	2
MIMAT0004929	hsa-miR-190b	ENSG00000178662	CSRNP3	protein_coding	chr2	166538976	166538982	166538955	166538983	+	1	0	AGO2	0	0	1	1	0	0	0	2
MIMAT0004929	hsa-miR-190b	ENSG00000071967	CYBRD1	protein_coding	chr2	172413126	172413131	172413126	172413131	+	2	0	AGO2	1	0	0	0	0	0	0	4
MIMAT0004929	hsa-miR-190b	ENSG00000128713	HOXD11	protein_coding	chr2	176974295	176974314	176974295	176974314	+	1	0	AGO2	0	0	0	0	1	0	0	4
MIMAT0004929	hsa-miR-190b	ENSG00000170144	HNRNPA3	protein_coding	chr2	178087059	178087064	178087059	178087064	+	2	0	AGO1-4	1	0	0	0	0	0	0	3
MIMAT0004929	hsa-miR-190b	ENSG00000079156	OSBPL6	protein_coding	chr2	179260309	179260315	179260288	179260316	+	1	0	AGO2	1	0	1	1	1	0	1	1
MIMAT0004929	hsa-miR-190b	ENSG00000138448	ITGAV	protein_coding	chr2	187543603	187543608	187543603	187543608	+	6	1	AGO1-4,AGO2	1	0	0	0	0	0	0	3
MIMAT0004929	hsa-miR-190b	ENSG00000151690	MFSD6	protein_coding	chr2	191365531	191365537	191365518	191365538	+	1	0	AGO1-4	1	0	0	0	1	0	0	4
MIMAT0004929	hsa-miR-190b	ENSG00000115419	GLS	protein_coding	chr2	191799208	191799213	191799208	191799213	+	1	0	AGO1-4	0	0	1	0	0	0	0	5
MIMAT0004929	hsa-miR-190b	ENSG00000115520	COQ10B	protein_coding	chr2	198339019	198339024	198339005	198339025	+	15	0	AGO1,AGO1-4,AGO2,AGO3	1	0	0	0	1	0	1	3
MIMAT0004929	hsa-miR-190b	ENSG00000196141	SPATS2L	protein_coding	chr2	201344392	201344398	201344378	201344399	+	2	0	AGO2	1	0	0	0	1	0	0	3
MIMAT0004929	hsa-miR-190b	ENSG00000204217	BMPR2	protein_coding	chr2	203428271	203428277	203428271	203428277	+	1	0	AGO2	1	0	0	0	0	0	0	5
MIMAT0004929	hsa-miR-190b	ENSG00000204217	BMPR2	protein_coding	chr2	203429866	203429871	203429866	203429871	+	5	0	AGO1-4	1	0	0	0	0	0	0	5
MIMAT0004929	hsa-miR-190b	ENSG00000138439	FAM117B	protein_coding	chr2	203632245	203632250	203632245	203632250	+	3	0	AGO2	1	0	1	0	0	0	0	3
MIMAT0004929	hsa-miR-190b	ENSG00000144426	NBEAL1	protein_coding	chr2	203922132	203922152	203922132	203922152	+	1	0	AGO2	0	0	0	0	1	0	0	2
MIMAT0004929	hsa-miR-190b	ENSG00000204186	ZDBF2	protein_coding	chr2	207177112	207177117	207177112	207177117	+	1	0	AGO1	1	0	1	0	0	0	0	2
MIMAT0004929	hsa-miR-190b	ENSG00000118260	CREB1	protein_coding	chr2	208466732	208466739	208466732	208466739	+	6	0	AGO1-4,AGO2	0	0	0	0	0	0	1	3
MIMAT0004929	hsa-miR-190b	ENSG00000079246	XRCC5	protein_coding	chr2	217070628	217070633	217070628	217070633	+	6	0	AGO1,AGO1-4,AGO2,AGO3	1	0	0	0	0	0	0	4
MIMAT0004929	hsa-miR-190b	ENSG00000135912	TTLL4	protein_coding	chr2	219619349	219619354	219619349	219619354	+	1	0	AGO2	1	0	0	0	0	0	0	4
MIMAT0004929	hsa-miR-190b	ENSG00000173744	AGFG1	protein_coding	chr2	228419527	228419532	228419505	228419533	+	7	0	AGO1-4,AGO2	1	0	0	1	0	1	1	7
MIMAT0004929	hsa-miR-190b	ENSG00000168385	2020-09-02	protein_coding	chr2	242289590	242289607	242289590	242289607	+	9	0	AGO1-4,AGO2	0	0	0	0	1	0	0	3
MIMAT0004929	hsa-miR-190b	ENSG00000125875	TBC1D20	protein_coding	chr20	417889	417894	417889	417894	-	14	0	AGO1,AGO1-4,AGO2	1	0	0	0	0	0	0	1
MIMAT0004929	hsa-miR-190b	ENSG00000270299	AL121758.1	protein_coding	chr20	628676	628681	628676	628681	-	1	0	AGO1-4	1	0	0	0	0	0	0	1
MIMAT0004929	hsa-miR-190b	ENSG00000271303	SRXN1	protein_coding	chr20	628676	628681	628676	628681	-	1	0	AGO1-4	1	0	0	0	0	0	0	4
MIMAT0004929	hsa-miR-190b	ENSG00000089195	TRMT6	protein_coding	chr20	5919090	5919095	5919089	5919109	-	2	0	AGO2	1	0	0	0	1	0	0	5
MIMAT0004929	hsa-miR-190b	ENSG00000125848	FLRT3	protein_coding	chr20	14304967	14304972	14304966	14304986	-	1	1	AGO2	1	0	1	0	1	0	0	2
MIMAT0004929	hsa-miR-190b	ENSG00000101474	APMAP	protein_coding	chr20	24944234	24944241	24944233	24944251	-	4	0	AGO1-4,AGO2	1	0	0	0	1	0	0	4
MIMAT0004929	hsa-miR-190b	ENSG00000126003	PLAGL2	protein_coding	chr20	30780405	30780410	30780405	30780410	-	5	0	AGO1-4	1	0	0	0	0	0	0	5
MIMAT0004929	hsa-miR-190b	ENSG00000197183	NOL4L	protein_coding	chr20	31034871	31034876	31034870	31034898	-	13	0	AGO1-4,AGO2	1	0	1	1	0	1	1	6
MIMAT0004929	hsa-miR-190b	ENSG00000101079	NDRG3	protein_coding	chr20	35281049	35281055	35281049	35281055	-	3	0	AGO1-4,AGO2	1	0	0	0	0	0	0	5
MIMAT0004929	hsa-miR-190b	ENSG00000101079	NDRG3	protein_coding	chr20	35281677	35281682	35281677	35281682	-	10	0	AGO1,AGO1-4,AGO2	1	0	0	0	0	0	0	5
MIMAT0004929	hsa-miR-190b	ENSG00000174306	ZHX3	protein_coding	chr20	39809935	39809941	39809934	39809954	-	1	0	AGO2	1	0	0	0	1	0	0	2
MIMAT0004929	hsa-miR-190b	ENSG00000124214	STAU1	protein_coding	chr20	47730688	47730693	47730688	47730693	-	5	0	AGO1-4	1	0	0	0	0	0	0	3
MIMAT0004929	hsa-miR-190b	ENSG00000124208	TMEM189-UBE2V1	protein_coding	chr20	48698636	48698641	48698636	48698641	-	12	0	AGO1-4,AGO2	1	0	0	0	0	0	0	2
MIMAT0004929	hsa-miR-190b	ENSG00000244687	UBE2V1	protein_coding	chr20	48698636	48698641	48698636	48698641	-	12	0	AGO1-4,AGO2	1	0	0	0	0	0	0	2
MIMAT0004929	hsa-miR-190b	ENSG00000054793	ATP9A	protein_coding	chr20	50216330	50216336	50216330	50216336	-	3	0	AGO1-4	1	0	0	0	0	0	0	4
MIMAT0004929	hsa-miR-190b	ENSG00000019186	CYP24A1	protein_coding	chr20	52771275	52771280	52771275	52771280	-	2	0	AGO1-4,AGO2	1	0	1	0	0	0	0	5
MIMAT0004929	hsa-miR-190b	ENSG00000124225	PMEPA1	protein_coding	chr20	56224636	56224641	56224636	56224641	-	2	0	AGO1-4	1	0	0	0	0	0	0	5
MIMAT0004929	hsa-miR-190b	ENSG00000101182	PSMA7	protein_coding	chr20	60711873	60711878	60711872	60711892	-	14	0	AGO1,AGO1-4,AGO2	1	0	0	0	1	0	0	4
MIMAT0004929	hsa-miR-190b	ENSG00000101191	DIDO1	protein_coding	chr20	61536485	61536490	61536485	61536490	-	3	0	AGO1-4,AGO2	1	0	0	0	0	0	0	5
MIMAT0004929	hsa-miR-190b	ENSG00000130584	ZBTB46	protein_coding	chr20	62377312	62377318	62377311	62377334	-	2	0	AGO1-4	1	0	0	0	1	0	0	3
MIMAT0004929	hsa-miR-190b	ENSG00000198053	SIRPA	protein_coding	chr20	1918754	1918759	1918754	1918759	+	4	0	AGO2	1	0	0	0	0	0	0	2
MIMAT0004929	hsa-miR-190b	ENSG00000125834	STK35	protein_coding	chr20	2127965	2127970	2127943	2127971	+	4	0	AGO1-4,AGO2	1	0	0	1	1	1	1	4
MIMAT0004929	hsa-miR-190b	ENSG00000088812	ATRN	protein_coding	chr20	3628060	3628065	3628060	3628066	+	2	0	AGO2	1	0	0	0	0	1	0	3
MIMAT0004929	hsa-miR-190b	ENSG00000101224	CDC25B	protein_coding	chr20	3785787	3785792	3785787	3785792	+	17	0	AGO1,AGO1-4,AGO2	1	0	0	0	0	0	0	4
MIMAT0004929	hsa-miR-190b	ENSG00000125885	MCM8	protein_coding	chr20	5975701	5975706	5975687	5975707	+	2	1	AGO2	1	0	0	0	1	0	0	5
MIMAT0004929	hsa-miR-190b	ENSG00000101333	PLCB4	protein_coding	chr20	9460777	9460782	9460755	9460783	+	2	0	AGO1-4	1	0	0	1	1	1	1	2
MIMAT0004929	hsa-miR-190b	ENSG00000132640	BTBD3	protein_coding	chr20	11906588	11906594	11906575	11906595	+	10	0	AGO1,AGO1-4,AGO2	1	0	1	0	1	0	0	4
MIMAT0004929	hsa-miR-190b	ENSG00000132640	BTBD3	protein_coding	chr20	11906945	11906950	11906931	11906951	+	11	0	AGO1,AGO1-4,AGO2	1	0	1	0	1	0	0	4
MIMAT0004929	hsa-miR-190b	ENSG00000172264	MACROD2	protein_coding	chr20	16031835	16031840	16031835	16031840	+	1	0	AGO2	1	0	0	0	0	0	0	2
MIMAT0004929	hsa-miR-190b	ENSG00000101346	POFUT1	protein_coding	chr20	30822629	30822634	30822629	30822634	+	1	1	AGO1-4	1	0	0	0	0	0	0	3
MIMAT0004929	hsa-miR-190b	ENSG00000078699	CBFA2T2	protein_coding	chr20	32233741	32233746	32233741	32233746	+	1	0	AGO2	1	0	0	0	0	0	0	5
MIMAT0004929	hsa-miR-190b	ENSG00000025293	PHF20	protein_coding	chr20	34538162	34538168	34538148	34538169	+	10	0	AGO1-4,AGO2	1	0	0	0	1	0	0	4
MIMAT0004929	hsa-miR-190b	ENSG00000088367	EPB41L1	protein_coding	chr20	34818752	34818757	34818752	34818757	+	1	0	AGO1-4	1	0	0	0	0	0	0	8
MIMAT0004929	hsa-miR-190b	ENSG00000132793	LPIN3	protein_coding	chr20	39988303	39988310	39988303	39988310	+	2	0	AGO1-4	1	0	0	0	0	0	0	5
MIMAT0004929	hsa-miR-190b	ENSG00000124120	TTPAL	protein_coding	chr20	43122930	43122935	43122930	43122935	+	2	0	AGO1-4	1	0	0	0	0	0	0	3
MIMAT0004929	hsa-miR-190b	ENSG00000204070	SYS1	protein_coding	chr20	43997578	43997583	43997578	43997583	+	1	0	AGO1-4	1	0	0	0	0	0	0	2
MIMAT0004929	hsa-miR-190b	ENSG00000124155	PIGT	protein_coding	chr20	44049193	44049214	44049193	44049214	+	6	6	AGO1,AGO1-4,AGO2	0	0	0	0	1	0	0	2
MIMAT0004929	hsa-miR-190b	ENSG00000100982	PCIF1	protein_coding	chr20	44576384	44576401	44576384	44576401	+	1	0	AGO2	0	0	0	0	1	0	0	5
MIMAT0004929	hsa-miR-190b	ENSG00000124198	ARFGEF2	protein_coding	chr20	47652842	47652849	47652830	47652850	+	3	0	AGO1-4,AGO2	1	0	0	0	1	0	0	4
MIMAT0004929	hsa-miR-190b	ENSG00000124217	MOCS3	protein_coding	chr20	49577693	49577699	49577678	49577700	+	2	0	AGO2	1	0	0	0	1	0	0	5
MIMAT0004929	hsa-miR-190b	ENSG00000124098	FAM210B	protein_coding	chr20	54943093	54943100	54943081	54943101	+	1	0	AGO2	1	0	0	0	1	0	0	0
MIMAT0004929	hsa-miR-190b	ENSG00000124164	VAPB	protein_coding	chr20	57019334	57019339	57019334	57019340	+	5	0	AGO1-4,AGO2	1	0	0	0	0	0	1	5
MIMAT0004929	hsa-miR-190b	ENSG00000155304	HSPA13	protein_coding	chr21	15744397	15744402	15744397	15744402	-	2	0	AGO2	1	0	0	0	0	0	0	3
MIMAT0004929	hsa-miR-190b	ENSG00000180530	NRIP1	protein_coding	chr21	16335738	16335743	16335738	16335743	-	4	0	AGO1-4	1	0	0	0	0	0	0	3
MIMAT0004929	hsa-miR-190b	ENSG00000154642	C21orf91	protein_coding	chr21	19165360	19165365	19165360	19165365	-	2	0	AGO1-4,AGO2	1	0	1	0	0	0	0	4
MIMAT0004929	hsa-miR-190b	ENSG00000156253	RWDD2B	protein_coding	chr21	30378505	30378511	30378504	30378525	-	1	1	AGO1	1	0	0	0	1	0	0	4
MIMAT0004929	hsa-miR-190b	ENSG00000156299	TIAM1	protein_coding	chr21	32491012	32491017	32491012	32491017	-	4	0	AGO1-4,AGO2	1	0	0	0	0	0	0	2
MIMAT0004929	hsa-miR-190b	ENSG00000159082	SYNJ1	protein_coding	chr21	34001117	34001123	34001116	34001144	-	4	2	AGO1-4,AGO2	1	0	1	1	1	1	0	3
MIMAT0004929	hsa-miR-190b	ENSG00000159082	SYNJ1	protein_coding	chr21	34001426	34001432	34001425	34001453	-	4	0	AGO1-4,AGO2	1	0	1	1	1	0	1	3
MIMAT0004929	hsa-miR-190b	ENSG00000159200	RCAN1	protein_coding	chr21	35888972	35888977	35888972	35888977	-	3	0	AGO1-4,AGO2	1	0	0	0	0	0	0	4
MIMAT0004929	hsa-miR-190b	ENSG00000159216	RUNX1	protein_coding	chr21	36163332	36163337	36163332	36163337	-	1	0	AGO1-4	1	0	0	0	0	0	0	3
MIMAT0004929	hsa-miR-190b	ENSG00000157554	ERG	protein_coding	chr21	39754867	39754873	39754866	39754894	-	2	0	AGO1-4	1	0	1	1	1	0	1	1
MIMAT0004929	hsa-miR-190b	ENSG00000157554	ERG	protein_coding	chr21	39947588	39947616	39947588	39947616	-	1	0	AGO2	0	0	0	1	0	0	0	1
MIMAT0004929	hsa-miR-190b	ENSG00000173276	ZBTB21	protein_coding	chr21	43408838	43408843	43408838	43408843	-	3	0	AGO1-4,AGO2	1	0	0	0	0	0	0	4
MIMAT0004929	hsa-miR-190b	ENSG00000160180	TFF3	protein_coding	chr21	43732228	43732233	43732228	43732233	-	4	0	AGO1-4	1	0	0	0	0	0	0	0
MIMAT0004929	hsa-miR-190b	ENSG00000184787	UBE2G2	protein_coding	chr21	46190060	46190065	46190060	46190065	-	5	0	AGO1-4,AGO2	1	0	0	0	0	0	0	3
MIMAT0004929	hsa-miR-190b	ENSG00000154727	GABPA	protein_coding	chr21	27144131	27144137	27144117	27144138	+	4	0	AGO1,AGO2	1	0	0	0	1	0	0	4
MIMAT0004929	hsa-miR-190b	ENSG00000156273	BACH1	protein_coding	chr21	30715883	30715888	30715883	30715888	+	3	0	AGO1-4,AGO2	1	0	1	0	0	0	0	5
MIMAT0004929	hsa-miR-190b	ENSG00000156273	BACH1	protein_coding	chr21	30717441	30717446	30717441	30717446	+	44	0	AGO1,AGO1-4,AGO2,AGO3,AGO4	1	0	1	0	0	0	0	5
MIMAT0004929	hsa-miR-190b	ENSG00000142166	IFNAR1	protein_coding	chr21	34730195	34730202	34730195	34730202	+	2	0	AGO1-4	1	0	0	0	0	0	0	0
MIMAT0004929	hsa-miR-190b	ENSG00000205726	ITSN1	protein_coding	chr21	35209351	35209356	35209351	35209357	+	1	0	AGO2	1	0	0	0	0	1	1	2
MIMAT0004929	hsa-miR-190b	ENSG00000198743	SLC5A3	protein_coding	chr21	35471868	35471873	35471868	35471873	+	2	0	AGO1-4,AGO2	1	0	0	0	0	0	0	5
MIMAT0004929	hsa-miR-190b	ENSG00000198743	SLC5A3	protein_coding	chr21	35478312	35478319	35478312	35478319	+	1	0	AGO2	1	0	0	0	0	0	0	5
MIMAT0004929	hsa-miR-190b	ENSG00000182670	TTC3	protein_coding	chr21	38575223	38575228	38575223	38575228	+	7	1	AGO1-4,AGO2	1	0	0	0	0	0	0	3
MIMAT0004929	hsa-miR-190b	ENSG00000182871	COL18A1	protein_coding	chr21	46933322	46933327	46933322	46933327	+	4	0	AGO1-4	1	0	0	0	0	0	0	4
MIMAT0004929	hsa-miR-190b	ENSG00000142156	COL6A1	protein_coding	chr21	47424918	47424923	47424918	47424923	+	8	0	AGO1-4	1	0	0	0	0	0	0	6
MIMAT0004929	hsa-miR-190b	ENSG00000160310	PRMT2	protein_coding	chr21	48084270	48084275	48084270	48084275	+	2	0	AGO2	1	0	0	0	0	0	0	3
MIMAT0004929	hsa-miR-190b	ENSG00000160310	PRMT2	protein_coding	chr21	48084583	48084588	48084583	48084588	+	1	0	AGO1-4	1	0	0	0	0	0	0	3
MIMAT0004929	hsa-miR-190b	ENSG00000015475	BID	protein_coding	chr22	18217199	18217204	18217199	18217204	-	2	0	AGO2	1	0	0	0	0	0	0	10
MIMAT0004929	hsa-miR-190b	ENSG00000015475	BID	protein_coding	chr22	18218109	18218114	18218109	18218114	-	2	0	AGO1,AGO2	1	0	0	0	0	0	0	10
MIMAT0004929	hsa-miR-190b	ENSG00000070413	DGCR2	protein_coding	chr22	19025167	19025172	19025167	19025172	-	11	0	AGO1,AGO1-4,AGO2	1	0	0	0	0	0	0	4
MIMAT0004929	hsa-miR-190b	ENSG00000100056	ESS2	protein_coding	chr22	19121081	19121086	19121081	19121086	-	4	0	AGO1,AGO2,AGO3	1	0	0	0	0	0	0	3
MIMAT0004929	hsa-miR-190b	ENSG00000100030	MAPK1	protein_coding	chr22	22116174	22116179	22116173	22116194	-	5	0	AGO1-4,AGO2	1	0	0	0	1	0	0	3
MIMAT0004929	hsa-miR-190b	ENSG00000100030	MAPK1	protein_coding	chr22	22117928	22117933	22117928	22117933	-	7	0	AGO1-4,AGO2	1	0	0	0	0	0	0	3
MIMAT0004929	hsa-miR-190b	ENSG00000100099	HPS4	protein_coding	chr22	26848901	26848906	26848901	26848906	-	1	0	AGO1-4	1	0	0	0	0	0	0	2
MIMAT0004929	hsa-miR-190b	ENSG00000100105	PATZ1	protein_coding	chr22	31722458	31722463	31722458	31722463	-	2	0	AGO1-4,AGO2	1	0	0	0	0	0	0	2
MIMAT0004929	hsa-miR-190b	ENSG00000241878	PISD	protein_coding	chr22	32014802	32014808	32014802	32014808	-	8	0	AGO1,AGO1-4,AGO2	1	0	0	0	0	0	0	1
MIMAT0004929	hsa-miR-190b	ENSG00000100320	RBFOX2	protein_coding	chr22	36138387	36138393	36138387	36138393	-	2	0	AGO1-4,AGO2	1	0	0	0	0	0	0	6
MIMAT0004929	hsa-miR-190b	ENSG00000100221	JOSD1	protein_coding	chr22	39081847	39081852	39081847	39081852	-	16	0	AGO1,AGO1-4,AGO2	1	0	0	0	0	0	0	5
MIMAT0004929	hsa-miR-190b	ENSG00000100242	SUN2	protein_coding	chr22	39132006	39132013	39132006	39132013	-	11	0	AGO1,AGO1-4,AGO2	1	0	0	0	0	0	0	2
MIMAT0004929	hsa-miR-190b	ENSG00000100410	PHF5A	protein_coding	chr22	41856188	41856193	41856188	41856193	-	2	0	AGO2	1	0	0	0	0	0	0	6
MIMAT0004929	hsa-miR-190b	ENSG00000100243	CYB5R3	protein_coding	chr22	43014930	43014936	43014929	43014949	-	20	2	AGO1-4,AGO2	1	0	0	0	1	0	0	4
MIMAT0004929	hsa-miR-190b	ENSG00000188636	RTL6	protein_coding	chr22	44889010	44889017	44889010	44889017	-	5	0	AGO1-4,AGO2	1	0	0	0	0	0	0	2
MIMAT0004929	hsa-miR-190b	ENSG00000099968	BCL2L13	protein_coding	chr22	18209870	18209890	18209870	18209890	+	17	0	AGO1,AGO1-4,AGO2,AGO3	0	0	0	0	1	0	0	5
MIMAT0004929	hsa-miR-190b	ENSG00000128191	DGCR8	protein_coding	chr22	20098939	20098946	20098926	20098947	+	2	0	AGO1-4,AGO2	1	0	0	0	1	0	0	3
MIMAT0004929	hsa-miR-190b	ENSG00000099940	SNAP29	protein_coding	chr22	21242380	21242385	21242380	21242385	+	1	0	AGO1-4	1	0	0	0	0	0	0	1
MIMAT0004929	hsa-miR-190b	ENSG00000099991	CABIN1	protein_coding	chr22	24574474	24574479	24574474	24574479	+	3	0	AGO1,AGO2	1	0	0	0	0	0	0	1
MIMAT0004929	hsa-miR-190b	ENSG00000100014	SPECC1L	protein_coding	chr22	24812332	24812339	24812332	24812339	+	2	0	AGO1-4	1	0	0	0	0	0	0	4
MIMAT0004929	hsa-miR-190b	ENSG00000100330	MTMR3	protein_coding	chr22	30425530	30425535	30425530	30425535	+	2	0	AGO1-4,AGO2	1	0	0	0	0	0	0	2
MIMAT0004929	hsa-miR-190b	ENSG00000184792	OSBP2	protein_coding	chr22	31302878	31302885	31302865	31302886	+	1	0	AGO2	1	0	0	0	1	0	0	2
MIMAT0004929	hsa-miR-190b	ENSG00000100150	DEPDC5	protein_coding	chr22	32302965	32302971	32302951	32302972	+	6	1	AGO1-4,AGO2	1	0	1	0	1	0	0	2
MIMAT0004929	hsa-miR-190b	ENSG00000100234	TIMP3	protein_coding	chr22	33257836	33257841	33257836	33257841	+	4	0	AGO1-4	1	0	0	0	0	0	0	6
MIMAT0004929	hsa-miR-190b	ENSG00000100342	APOL1	protein_coding	chr22	36661651	36661671	36661651	36661671	+	1	0	AGO1-4	0	0	0	0	1	0	0	4
MIMAT0004929	hsa-miR-190b	ENSG00000100106	TRIOBP	protein_coding	chr22	38170015	38170020	38170015	38170020	+	9	0	AGO1-4,AGO2	1	0	0	0	0	0	0	5
MIMAT0004929	hsa-miR-190b	ENSG00000189060	H1F0	protein_coding	chr22	38203229	38203235	38203217	38203236	+	15	5	AGO1-4,AGO2	1	0	1	0	1	0	0	4
MIMAT0004929	hsa-miR-190b	ENSG00000100335	MIEF1	protein_coding	chr22	39910752	39910759	39910752	39910759	+	8	0	AGO1,AGO1-4,AGO2	1	0	0	0	0	0	0	5
MIMAT0004929	hsa-miR-190b	ENSG00000100354	TNRC6B	protein_coding	chr22	40719467	40719472	40719445	40719473	+	23	0	AGO1,AGO1-4,AGO2	1	0	1	1	0	1	1	3
MIMAT0004929	hsa-miR-190b	ENSG00000100354	TNRC6B	protein_coding	chr22	40721755	40721760	40721753	40721760	+	3	0	AGO1-4,AGO2	1	0	1	0	0	0	0	3
MIMAT0004929	hsa-miR-190b	ENSG00000100354	TNRC6B	protein_coding	chr22	40722223	40722228	40722223	40722228	+	2	0	AGO2	1	0	1	0	0	0	0	3
MIMAT0004929	hsa-miR-190b	ENSG00000196236	XPNPEP3	protein_coding	chr22	41322968	41322973	41322968	41322973	+	3	0	AGO1-4,AGO2	1	0	1	0	0	0	0	2
MIMAT0004929	hsa-miR-190b	ENSG00000196236	XPNPEP3	protein_coding	chr22	41324895	41324900	41324895	41324900	+	6	0	AGO1,AGO1-4,AGO2,AGO3	0	0	1	0	0	0	0	2
MIMAT0004929	hsa-miR-190b	ENSG00000196236	XPNPEP3	protein_coding	chr22	41326528	41326533	41326528	41326533	+	1	0	AGO1-4	0	0	1	0	0	0	0	2
MIMAT0004929	hsa-miR-190b	ENSG00000130638	ATXN10	protein_coding	chr22	46240542	46240547	46240542	46240547	+	1	0	AGO2	1	0	1	0	0	0	0	1
MIMAT0004929	hsa-miR-190b	ENSG00000130638	ATXN10	protein_coding	chr22	46240614	46240619	46240614	46240619	+	1	0	AGO2	1	0	0	0	0	0	0	1
MIMAT0004929	hsa-miR-190b	ENSG00000186951	PPARA	protein_coding	chr22	46631429	46631434	46631429	46631434	+	11	0	AGO1-4,AGO2	1	0	0	0	0	0	0	3
MIMAT0004929	hsa-miR-190b	ENSG00000075240	GRAMD4	protein_coding	chr22	47074932	47074938	47074932	47074938	+	1	0	AGO1-4	1	0	0	0	0	0	0	3
MIMAT0004929	hsa-miR-190b	ENSG00000073150	PANX2	protein_coding	chr22	50618696	50618701	50618682	50618702	+	4	0	AGO1-4,AGO2	1	0	0	0	1	1	0	2
MIMAT0004929	hsa-miR-190b	ENSG00000144711	IQSEC1	protein_coding	chr3	12940647	12940652	12940647	12940652	-	7	0	AGO1-4,AGO2	1	0	0	0	0	0	0	0
MIMAT0004929	hsa-miR-190b	ENSG00000131370	SH3BP5	protein_coding	chr3	15297562	15297567	15297561	15297578	-	7	0	AGO1-4,AGO2	1	0	0	0	1	0	0	2
MIMAT0004929	hsa-miR-190b	ENSG00000154813	DPH3	protein_coding	chr3	16301976	16301981	16301976	16301981	-	14	0	AGO1,AGO1-4,AGO2	1	0	1	0	0	0	0	5
MIMAT0004929	hsa-miR-190b	ENSG00000154813	DPH3	protein_coding	chr3	16302091	16302097	16302090	16302111	-	3	0	AGO1-4,AGO2	1	0	1	0	1	0	0	5
MIMAT0004929	hsa-miR-190b	ENSG00000092345	DAZL	protein_coding	chr3	16628567	16628573	16628566	16628586	-	2	0	AGO2	1	0	0	0	1	0	0	1
MIMAT0004929	hsa-miR-190b	ENSG00000131374	TBC1D5	protein_coding	chr3	17200538	17200544	17200538	17200544	-	4	0	AGO1-4,AGO2	1	0	0	0	0	0	0	3
MIMAT0004929	hsa-miR-190b	ENSG00000131374	TBC1D5	protein_coding	chr3	17201729	17201734	17201729	17201734	-	5	0	AGO1-4	1	0	0	0	0	0	0	3
MIMAT0004929	hsa-miR-190b	ENSG00000131374	TBC1D5	protein_coding	chr3	17201936	17201941	17201936	17201941	-	4	0	AGO1-4,AGO2	1	0	0	0	0	0	0	3
MIMAT0004929	hsa-miR-190b	ENSG00000033867	SLC4A7	protein_coding	chr3	27417628	27417633	27417628	27417633	-	2	0	AGO1-4,AGO2	1	0	0	0	0	0	0	2
MIMAT0004929	hsa-miR-190b	ENSG00000144645	OSBPL10	protein_coding	chr3	31700538	31700543	31700538	31700543	-	1	0	AGO2	0	0	1	0	0	0	0	7
MIMAT0004929	hsa-miR-190b	ENSG00000144645	OSBPL10	protein_coding	chr3	31702197	31702202	31702197	31702202	-	1	0	AGO2	0	0	1	0	0	0	0	7
MIMAT0004929	hsa-miR-190b	ENSG00000144645	OSBPL10	protein_coding	chr3	31702313	31702319	31702312	31702332	-	2	0	AGO1-4,AGO2	0	0	1	0	1	0	0	7
MIMAT0004929	hsa-miR-190b	ENSG00000091317	CMTM6	protein_coding	chr3	32523490	32523497	32523490	32523497	-	6	0	AGO1-4,AGO2	1	0	0	0	0	0	0	3
MIMAT0004929	hsa-miR-190b	ENSG00000170266	GLB1	protein_coding	chr3	33038315	33038321	33038314	33038335	-	3	0	AGO2	1	0	0	0	1	0	0	4
MIMAT0004929	hsa-miR-190b	ENSG00000153560	UBP1	protein_coding	chr3	33430582	33430587	33430582	33430587	-	2	0	AGO1-4,AGO2	1	0	0	0	0	0	0	2
MIMAT0004929	hsa-miR-190b	ENSG00000178567	EPM2AIP1	protein_coding	chr3	37029976	37029981	37029976	37029981	-	3	0	AGO1-4	1	0	1	0	0	0	0	1
MIMAT0004929	hsa-miR-190b	ENSG00000178567	EPM2AIP1	protein_coding	chr3	37030818	37030824	37030817	37030838	-	4	0	AGO1-4,AGO2	1	0	1	0	1	0	0	1
MIMAT0004929	hsa-miR-190b	ENSG00000180432	CYP8B1	protein_coding	chr3	42913821	42913828	42913821	42913828	-	1	0	AGO1-4	1	0	0	0	0	0	0	1
MIMAT0004929	hsa-miR-190b	ENSG00000163820	FYCO1	protein_coding	chr3	45960506	45960511	45960506	45960511	-	1	0	AGO2	1	0	0	0	0	0	0	4
MIMAT0004929	hsa-miR-190b	ENSG00000114650	SCAP	protein_coding	chr3	47455197	47455217	47455197	47455217	-	3	0	AGO1-4,AGO2	0	0	0	0	1	0	0	5
MIMAT0004929	hsa-miR-190b	ENSG00000164045	CDC25A	protein_coding	chr3	48200213	48200218	48200213	48200218	-	3	0	AGO1-4,AGO2	1	0	0	0	0	0	0	8
MIMAT0004929	hsa-miR-190b	ENSG00000145041	DCAF1	protein_coding	chr3	51435932	51435951	51435932	51435951	-	1	0	AGO2	0	0	0	0	1	0	0	5
MIMAT0004929	hsa-miR-190b	ENSG00000164091	WDR82	protein_coding	chr3	52289368	52289374	52289368	52289374	-	19	0	AGO1,AGO1-4,AGO2	1	0	0	0	0	0	0	5
MIMAT0004929	hsa-miR-190b	ENSG00000163939	PBRM1	protein_coding	chr3	52579487	52579492	52579487	52579492	-	3	0	AGO1,AGO2	1	0	0	0	0	0	0	0
MIMAT0004929	hsa-miR-190b	ENSG00000163935	SFMBT1	protein_coding	chr3	52938690	52938695	52938690	52938695	-	3	0	AGO1-4,AGO2	1	0	0	0	0	0	0	3
MIMAT0004929	hsa-miR-190b	ENSG00000114251	WNT5A	protein_coding	chr3	55499779	55499784	55499779	55499784	-	1	0	AGO2	1	0	0	0	0	0	0	5
MIMAT0004929	hsa-miR-190b	ENSG00000114251	WNT5A	protein_coding	chr3	55502043	55502048	55502043	55502048	-	2	0	AGO1-4	1	0	0	0	0	0	0	5
MIMAT0004929	hsa-miR-190b	ENSG00000163946	FAM208A	protein_coding	chr3	56655464	56655471	56655463	56655483	-	2	0	AGO1-4,AGO2	1	0	0	0	1	0	0	1
MIMAT0004929	hsa-miR-190b	ENSG00000168374	ARF4	protein_coding	chr3	57557187	57557193	57557186	57557206	-	5	0	AGO1-4,AGO2	1	0	0	0	1	1	1	1
MIMAT0004929	hsa-miR-190b	ENSG00000174839	DENND6A	protein_coding	chr3	57611495	57611500	57611494	57611522	-	12	0	AGO1-4,AGO2	1	0	1	1	1	0	0	2
MIMAT0004929	hsa-miR-190b	ENSG00000174839	DENND6A	protein_coding	chr3	57611647	57611652	57611646	57611674	-	9	0	AGO1-4,AGO2	1	0	1	1	0	0	0	2
MIMAT0004929	hsa-miR-190b	ENSG00000163618	CADPS	protein_coding	chr3	62384908	62384913	62384908	62384913	-	1	0	AGO2	1	0	0	0	0	0	0	3
MIMAT0004929	hsa-miR-190b	ENSG00000163637	PRICKLE2	protein_coding	chr3	64081055	64081060	64081055	64081060	-	1	0	AGO1-4	1	0	1	0	0	0	0	2
MIMAT0004929	hsa-miR-190b	ENSG00000163637	PRICKLE2	protein_coding	chr3	64082784	64082789	64082784	64082789	-	1	0	AGO1-4	1	0	1	0	0	0	0	2
MIMAT0004929	hsa-miR-190b	ENSG00000114861	FOXP1	protein_coding	chr3	71005545	71005551	71005544	71005564	-	6	0	AGO1-4,AGO2	1	0	0	0	1	0	0	2
MIMAT0004929	hsa-miR-190b	ENSG00000163602	RYBP	protein_coding	chr3	72427122	72427129	72427122	72427129	-	9	0	AGO1-4,AGO2	1	0	0	0	0	0	0	3
MIMAT0004929	hsa-miR-190b	ENSG00000080819	CPOX	protein_coding	chr3	98298414	98298420	98298413	98298441	-	8	0	AGO1-4,AGO2	1	0	0	1	1	0	0	3
MIMAT0004929	hsa-miR-190b	ENSG00000057019	DCBLD2	protein_coding	chr3	98515803	98515808	98515803	98515808	-	4	0	AGO1-4,AGO2	1	0	1	0	0	0	0	3
MIMAT0004929	hsa-miR-190b	ENSG00000057019	DCBLD2	protein_coding	chr3	98517692	98517697	98517692	98517697	-	4	0	AGO1-4,AGO2	1	0	1	0	0	0	0	3
MIMAT0004929	hsa-miR-190b	ENSG00000066422	ZBTB11	protein_coding	chr3	101369908	101369914	101369907	101369935	-	9	0	AGO1-4,AGO2,AGO3	1	0	0	1	1	0	0	4
MIMAT0004929	hsa-miR-190b	ENSG00000163606	CD200R1	protein_coding	chr3	112642094	112642100	112642093	112642117	-	2	0	AGO2	1	0	0	0	1	0	0	3
MIMAT0004929	hsa-miR-190b	ENSG00000176542	USF3	protein_coding	chr3	113368513	113368519	113368512	113368540	-	3	0	AGO1-4,AGO2	1	0	0	1	0	0	1	1
MIMAT0004929	hsa-miR-190b	ENSG00000176542	USF3	protein_coding	chr3	113378372	113378400	113378372	113378400	-	3	0	AGO1-4	0	0	0	1	0	0	0	1
MIMAT0004929	hsa-miR-190b	ENSG00000163428	LRRC58	protein_coding	chr3	120043488	120043516	120043488	120043516	-	17	0	AGO1,AGO1-4,AGO2,AGO3	0	0	0	1	0	0	0	3
MIMAT0004929	hsa-miR-190b	ENSG00000163428	LRRC58	protein_coding	chr3	120045904	120045909	120045903	120045931	-	1	0	AGO1-4	1	0	0	1	0	0	0	3
MIMAT0004929	hsa-miR-190b	ENSG00000163428	LRRC58	protein_coding	chr3	120053936	120053964	120053936	120053964	-	16	0	AGO1,AGO1-4,AGO2	0	0	0	1	0	0	0	3
MIMAT0004929	hsa-miR-190b	ENSG00000114030	KPNA1	protein_coding	chr3	122144980	122144985	122144980	122144985	-	4	0	AGO1-4,AGO2	1	0	0	0	0	0	0	3
MIMAT0004929	hsa-miR-190b	ENSG00000175455	CCDC14	protein_coding	chr3	123666032	123666051	123666032	123666051	-	3	0	AGO1-4,AGO2	0	1	0	0	0	0	0	3
MIMAT0004929	hsa-miR-190b	ENSG00000173706	HEG1	protein_coding	chr3	124685179	124685184	124685179	124685184	-	4	0	AGO2	1	0	0	0	0	0	0	2
MIMAT0004929	hsa-miR-190b	ENSG00000163884	KLF15	protein_coding	chr3	126061608	126061614	126061607	126061635	-	2	0	AGO2	1	0	1	1	1	0	1	3
MIMAT0004929	hsa-miR-190b	ENSG00000163884	KLF15	protein_coding	chr3	126071668	126071696	126071668	126071696	-	2	0	AGO1-4,AGO2	0	0	0	1	0	0	0	3
MIMAT0004929	hsa-miR-190b	ENSG00000051382	PIK3CB	protein_coding	chr3	138375087	138375115	138375087	138375115	-	1	0	AGO1-4	0	0	0	1	0	0	0	4
MIMAT0004929	hsa-miR-190b	ENSG00000184432	COPB2	protein_coding	chr3	139076454	139076459	139076453	139076474	-	5	0	AGO1,AGO2	1	0	0	0	1	0	0	2
MIMAT0004929	hsa-miR-190b	ENSG00000175066	GK5	protein_coding	chr3	141877893	141877898	141877893	141877898	-	2	0	AGO2	1	0	0	0	0	0	0	2
MIMAT0004929	hsa-miR-190b	ENSG00000175066	GK5	protein_coding	chr3	141877994	141877999	141877994	141877999	-	1	0	AGO2	1	0	0	0	0	0	0	2
MIMAT0004929	hsa-miR-190b	ENSG00000114127	XRN1	protein_coding	chr3	142025801	142025807	142025800	142025828	-	2	0	AGO2	1	0	1	1	1	0	0	4
MIMAT0004929	hsa-miR-190b	ENSG00000114127	XRN1	protein_coding	chr3	142030290	142030296	142030289	142030317	-	9	0	AGO1-4,AGO2	1	0	1	1	1	0	0	4
MIMAT0004929	hsa-miR-190b	ENSG00000120742	SERP1	protein_coding	chr3	150260562	150260567	150260561	150260581	-	7	0	AGO1,AGO1-4,AGO2	1	0	0	0	1	0	0	2
MIMAT0004929	hsa-miR-190b	ENSG00000114850	SSR3	protein_coding	chr3	156259480	156259486	156259479	156259497	-	5	0	AGO1-4,AGO2	1	0	0	0	1	0	0	1
MIMAT0004929	hsa-miR-190b	ENSG00000186432	KPNA4	protein_coding	chr3	160218941	160218946	160218940	160218960	-	8	0	AGO1,AGO1-4,AGO2	1	0	0	0	1	1	1	4
MIMAT0004929	hsa-miR-190b	ENSG00000169255	B3GALNT1	protein_coding	chr3	160802235	160802240	160802235	160802240	-	2	0	AGO1-4	1	0	1	0	0	0	0	1
MIMAT0004929	hsa-miR-190b	ENSG00000169255	B3GALNT1	protein_coding	chr3	160802843	160802848	160802843	160802848	-	1	0	AGO1-4	1	0	1	0	0	0	0	1
MIMAT0004929	hsa-miR-190b	ENSG00000173889	PHC3	protein_coding	chr3	169811279	169811284	169811279	169811284	-	1	0	AGO1-4	1	0	0	0	0	0	0	2
MIMAT0004929	hsa-miR-190b	ENSG00000173889	PHC3	protein_coding	chr3	169812299	169812304	169812299	169812304	-	3	0	AGO2	1	0	0	0	0	0	0	2
MIMAT0004929	hsa-miR-190b	ENSG00000163584	RPL22L1	protein_coding	chr3	170583058	170583065	170583057	170583077	-	1	0	AGO1-4	1	0	0	0	1	0	0	5
MIMAT0004929	hsa-miR-190b	ENSG00000154310	TNIK	protein_coding	chr3	170781555	170781575	170781555	170781575	-	1	0	AGO2	0	0	0	0	1	0	0	5
MIMAT0004929	hsa-miR-190b	ENSG00000121858	TNFSF10	protein_coding	chr3	172224033	172224038	172224033	172224038	-	5	0	AGO1-4,AGO2	1	0	0	0	0	0	0	1
MIMAT0004929	hsa-miR-190b	ENSG00000114450	GNB4	protein_coding	chr3	179115349	179115354	179115349	179115354	-	2	0	AGO1-4,AGO2	1	0	0	0	0	0	0	2
MIMAT0004929	hsa-miR-190b	ENSG00000114450	GNB4	protein_coding	chr3	179115849	179115856	179115849	179115856	-	1	0	AGO2	1	0	0	0	0	0	0	2
MIMAT0004929	hsa-miR-190b	ENSG00000043093	DCUN1D1	protein_coding	chr3	182658302	182658307	182658301	182658329	-	1	0	AGO1-4	0	0	1	1	0	0	0	4
MIMAT0004929	hsa-miR-190b	ENSG00000043093	DCUN1D1	protein_coding	chr3	182661298	182661320	182661298	182661326	-	1	0	AGO1-4	0	0	0	1	1	0	0	4
MIMAT0004929	hsa-miR-190b	ENSG00000043093	DCUN1D1	protein_coding	chr3	182662724	182662729	182662723	182662743	-	1	0	AGO1-4	1	0	1	0	1	0	0	4
MIMAT0004929	hsa-miR-190b	ENSG00000078081	LAMP3	protein_coding	chr3	182840286	182840291	182840286	182840291	-	3	0	AGO1,AGO2	1	0	0	0	0	0	0	3
MIMAT0004929	hsa-miR-190b	ENSG00000136527	TRA2B	protein_coding	chr3	185635097	185635103	185635096	185635124	-	12	0	AGO1,AGO1-4,AGO2	1	0	1	1	1	0	0	4
MIMAT0004929	hsa-miR-190b	ENSG00000180611	MB21D2	protein_coding	chr3	192516086	192516092	192516085	192516105	-	1	0	AGO1-4	1	0	0	0	1	0	1	8
MIMAT0004929	hsa-miR-190b	ENSG00000133657	ATP13A3	protein_coding	chr3	194123783	194123789	194123782	194123801	-	10	0	AGO1-4,AGO2	1	0	0	0	1	0	0	2
MIMAT0004929	hsa-miR-190b	ENSG00000168137	SETD5	protein_coding	chr3	9476537	9476565	9476537	9476565	+	1	1	AGO2	0	0	0	1	0	0	0	4
MIMAT0004929	hsa-miR-190b	ENSG00000144554	FANCD2	protein_coding	chr3	10094076	10094100	10094076	10094100	+	1	0	AGO1-4	0	0	0	0	1	0	0	7
MIMAT0004929	hsa-miR-190b	ENSG00000134086	VHL	protein_coding	chr3	10191968	10191975	10191968	10191975	+	12	0	AGO1,AGO1-4,AGO2,AGO3	1	0	0	0	0	0	0	2
MIMAT0004929	hsa-miR-190b	ENSG00000157014	TATDN2	protein_coding	chr3	10322505	10322512	10322505	10322512	+	7	0	AGO1,AGO2,AGO3	1	0	0	0	0	0	0	4
MIMAT0004929	hsa-miR-190b	ENSG00000197548	ATG7	protein_coding	chr3	11598154	11598159	11598132	11598160	+	1	0	AGO2	0	0	1	1	1	1	1	2
MIMAT0004929	hsa-miR-190b	ENSG00000144597	EAF1	protein_coding	chr3	15480977	15480982	15480977	15480982	+	1	0	AGO1-4	1	0	0	0	0	0	0	3
MIMAT0004929	hsa-miR-190b	ENSG00000144566	RAB5A	protein_coding	chr3	20026231	20026236	20026217	20026237	+	4	0	AGO1-4,AGO2	1	0	0	0	1	0	0	3
MIMAT0004929	hsa-miR-190b	ENSG00000076242	MLH1	protein_coding	chr3	37090460	37090481	37090460	37090481	+	2	0	AGO1-4	0	0	0	0	1	0	0	2
MIMAT0004929	hsa-miR-190b	ENSG00000172939	OXSR1	protein_coding	chr3	38295189	38295194	38295189	38295194	+	3	0	AGO1-4,AGO2	1	0	0	0	0	0	0	8
MIMAT0004929	hsa-miR-190b	ENSG00000172939	OXSR1	protein_coding	chr3	38295784	38295791	38295772	38295792	+	5	1	AGO1-4,AGO2	1	0	0	0	1	0	0	8
MIMAT0004929	hsa-miR-190b	ENSG00000114739	ACVR2B	protein_coding	chr3	38527318	38527323	38527318	38527323	+	5	0	AGO1,AGO1-4,AGO2	1	0	0	0	0	0	0	5
MIMAT0004929	hsa-miR-190b	ENSG00000114742	WDR48	protein_coding	chr3	39137172	39137177	39137172	39137177	+	1	1	AGO2	1	0	0	0	0	0	0	4
MIMAT0004929	hsa-miR-190b	ENSG00000168028	RPSA	protein_coding	chr3	39453981	39453986	39453981	39453986	+	2	0	AGO1-4,AGO2	1	0	0	0	0	0	0	8
MIMAT0004929	hsa-miR-190b	ENSG00000114857	NKTR	protein_coding	chr3	42689625	42689630	42689625	42689630	+	1	0	AGO2	1	0	0	0	0	0	0	2
MIMAT0004929	hsa-miR-190b	ENSG00000179152	TCAIM	protein_coding	chr3	44399895	44399900	44399895	44399900	+	2	0	AGO1-4	1	0	0	0	0	0	0	5
MIMAT0004929	hsa-miR-190b	ENSG00000186448	ZNF197	protein_coding	chr3	44688552	44688576	44688552	44688576	+	2	0	AGO2	0	0	0	0	1	0	0	2
MIMAT0004929	hsa-miR-190b	ENSG00000178252	WDR6	protein_coding	chr3	49053301	49053306	49053301	49053306	+	7	0	AGO1-4,AGO2	1	0	0	0	0	0	0	0
MIMAT0004929	hsa-miR-190b	ENSG00000173402	DAG1	protein_coding	chr3	49572341	49572346	49572319	49572347	+	5	0	AGO2	1	0	1	1	0	0	0	6
MIMAT0004929	hsa-miR-190b	ENSG00000173402	DAG1	protein_coding	chr3	49573012	49573017	49572990	49573018	+	5	0	AGO1,AGO2	1	0	1	1	1	1	1	6
MIMAT0004929	hsa-miR-190b	ENSG00000023330	ALAS1	protein_coding	chr3	52248236	52248241	52248236	52248241	+	1	0	AGO1	1	0	0	0	0	0	0	6
MIMAT0004929	hsa-miR-190b	ENSG00000187098	MITF	protein_coding	chr3	70015962	70015969	70015962	70015969	+	1	0	AGO2	1	0	0	0	0	0	0	7
MIMAT0004929	hsa-miR-190b	ENSG00000185008	ROBO2	protein_coding	chr3	77695337	77695357	77695329	77695357	+	2	0	AGO2	0	0	0	1	1	0	0	2
MIMAT0004929	hsa-miR-190b	ENSG00000179021	C3orf38	protein_coding	chr3	88205980	88205986	88205959	88205987	+	9	0	AGO1-4,AGO2	1	0	0	1	1	0	0	5
MIMAT0004929	hsa-miR-190b	ENSG00000036054	TBC1D23	protein_coding	chr3	100042856	100042877	100042856	100042877	+	6	0	AGO1-4,AGO2	0	0	0	0	1	0	0	3
MIMAT0004929	hsa-miR-190b	ENSG00000144802	NFKBIZ	protein_coding	chr3	101579440	101579447	101579427	101579448	+	1	0	AGO2	1	0	0	0	1	0	0	2
MIMAT0004929	hsa-miR-190b	ENSG00000240891	PLCXD2	protein_coding	chr3	111565169	111565175	111565157	111565176	+	1	0	AGO2	1	0	0	0	1	0	0	3
MIMAT0004929	hsa-miR-190b	ENSG00000144824	PHLDB2	protein_coding	chr3	111693540	111693545	111693540	111693545	+	1	0	AGO2	1	0	0	0	0	0	0	4
MIMAT0004929	hsa-miR-190b	ENSG00000184307	ZDHHC23	protein_coding	chr3	113681531	113681536	113681531	113681536	+	2	0	AGO1-4,AGO2	1	0	1	0	0	0	0	3
MIMAT0004929	hsa-miR-190b	ENSG00000184307	ZDHHC23	protein_coding	chr3	113681694	113681699	113681694	113681699	+	8	0	AGO1-4,AGO2	1	0	1	0	0	0	0	3
MIMAT0004929	hsa-miR-190b	ENSG00000163406	SLC15A2	protein_coding	chr3	121659945	121659950	121659923	121659951	+	2	0	AGO1-4	1	0	1	1	0	0	0	1
MIMAT0004929	hsa-miR-190b	ENSG00000173193	PARP14	protein_coding	chr3	122447484	122447490	122447472	122447491	+	1	0	AGO2	1	0	1	0	1	0	0	5
MIMAT0004929	hsa-miR-190b	ENSG00000138463	DIRC2	protein_coding	chr3	122598611	122598617	122598600	122598618	+	1	0	AGO2	1	0	0	0	1	0	1	2
MIMAT0004929	hsa-miR-190b	ENSG00000121542	SEC22A	protein_coding	chr3	122990617	122990624	122990597	122990625	+	4	0	AGO1-4,AGO2	1	0	0	1	1	0	0	1
MIMAT0004929	hsa-miR-190b	ENSG00000075785	RAB7A	protein_coding	chr3	128532419	128532425	128532419	128532425	+	13	0	AGO1-4,AGO2	1	0	0	0	0	0	0	4
MIMAT0004929	hsa-miR-190b	ENSG00000182923	CEP63	protein_coding	chr3	134281953	134281958	134281953	134281958	+	2	0	AGO1-4,AGO2	1	0	0	0	0	0	0	1
MIMAT0004929	hsa-miR-190b	ENSG00000182923	CEP63	protein_coding	chr3	134282024	134282029	134282024	134282029	+	1	0	AGO1-4	1	0	0	0	0	0	0	1
MIMAT0004929	hsa-miR-190b	ENSG00000158092	NCK1	protein_coding	chr3	136667591	136667596	136667578	136667597	+	7	0	AGO1,AGO1-4,AGO2	1	0	0	0	1	0	0	3
MIMAT0004929	hsa-miR-190b	ENSG00000175093	SPSB4	protein_coding	chr3	140866846	140866853	140866846	140866853	+	1	0	AGO2	1	0	0	0	0	0	0	4
MIMAT0004929	hsa-miR-190b	ENSG00000177311	ZBTB38	protein_coding	chr3	141165458	141165463	141165458	141165463	+	6	0	AGO1-4,AGO2	1	0	0	0	0	0	0	0
MIMAT0004929	hsa-miR-190b	ENSG00000163754	GYG1	protein_coding	chr3	148745224	148745230	148745203	148745231	+	12	0	AGO1-4,AGO2	1	0	1	1	1	0	0	2
MIMAT0004929	hsa-miR-190b	ENSG00000169860	P2RY1	protein_coding	chr3	152558747	152558754	152558747	152558754	+	2	0	AGO2	0	0	0	0	0	0	1	2
MIMAT0004929	hsa-miR-190b	ENSG00000181467	RAP2B	protein_coding	chr3	152882129	152882134	152882129	152882134	+	10	0	AGO1,AGO1-4,AGO2	1	0	1	0	0	0	0	5
MIMAT0004929	hsa-miR-190b	ENSG00000181467	RAP2B	protein_coding	chr3	152883354	152883360	152883333	152883361	+	1	0	AGO2	1	0	1	1	1	0	0	5
MIMAT0004929	hsa-miR-190b	ENSG00000196549	MME	protein_coding	chr3	154900751	154900757	154900739	154900758	+	2	0	AGO1-4	1	0	0	0	1	0	0	3
MIMAT0004929	hsa-miR-190b	ENSG00000163655	GMPS	protein_coding	chr3	155657864	155657892	155657864	155657892	+	1	0	AGO1-4	0	0	0	1	0	0	0	3
MIMAT0004929	hsa-miR-190b	ENSG00000283154	IQCJ-SCHIP1	protein_coding	chr3	159615125	159615153	159615125	159615153	+	1	0	AGO2	0	0	0	1	0	0	0	0
MIMAT0004929	hsa-miR-190b	ENSG00000136603	SKIL	protein_coding	chr3	170113295	170113300	170113295	170113300	+	10	0	AGO1,AGO1-4,AGO2,AGO3	0	0	1	0	0	0	0	5
MIMAT0004929	hsa-miR-190b	ENSG00000075420	FNDC3B	protein_coding	chr3	172118373	172118378	172118359	172118379	+	19	0	AGO1-4,AGO2	1	0	0	0	1	1	1	4
MIMAT0004929	hsa-miR-190b	ENSG00000169760	NLGN1	protein_coding	chr3	173999192	173999220	173999192	173999220	+	1	0	AGO1	0	0	0	1	0	0	0	3
MIMAT0004929	hsa-miR-190b	ENSG00000114796	KLHL24	protein_coding	chr3	183397149	183397155	183397149	183397155	+	12	0	AGO1,AGO1-4,AGO2	1	0	0	0	0	0	0	4
MIMAT0004929	hsa-miR-190b	ENSG00000161202	DVL3	protein_coding	chr3	183891069	183891074	183891047	183891093	+	4	0	AGO1-4,AGO2	1	0	1	3	0	0	0	4
MIMAT0004929	hsa-miR-190b	ENSG00000161202	DVL3	protein_coding	chr3	183891087	183891087	183891080	183891092	+	2	0	AGO1-4,AGO2	2	0	2	0	0	0	0	4
MIMAT0004929	hsa-miR-190b	ENSG00000156976	EIF4A2	protein_coding	chr3	186507429	186507436	186507417	186507437	+	11	0	AGO1,AGO1-4,AGO2,AGO3	1	0	0	0	1	0	0	2
MIMAT0004929	hsa-miR-190b	ENSG00000073849	ST6GAL1	protein_coding	chr3	186793820	186793826	186793805	186793827	+	4	0	AGO2	1	0	0	0	1	0	0	2
MIMAT0004929	hsa-miR-190b	ENSG00000145012	LPP	protein_coding	chr3	188595249	188595255	188595228	188595256	+	1	0	AGO1-4	1	0	1	1	1	0	0	4
MIMAT0004929	hsa-miR-190b	ENSG00000145012	LPP	protein_coding	chr3	188599010	188599015	188598988	188599016	+	2	0	AGO2	0	0	1	1	0	0	0	4
MIMAT0004929	hsa-miR-190b	ENSG00000196083	IL1RAP	protein_coding	chr3	190367792	190367798	190367771	190367799	+	2	0	AGO2	1	0	0	1	1	0	0	6
MIMAT0004929	hsa-miR-190b	ENSG00000196083	IL1RAP	protein_coding	chr3	190368809	190368816	190368789	190368817	+	4	0	AGO1-4,AGO2	1	0	0	1	1	0	0	6
MIMAT0004929	hsa-miR-190b	ENSG00000174013	FBXO45	protein_coding	chr3	196315519	196315524	196315519	196315524	+	2	0	AGO1-4,AGO2	1	0	0	0	0	0	0	4
MIMAT0004929	hsa-miR-190b	ENSG00000185621	LMLN	protein_coding	chr3	197766291	197766310	197766291	197766310	+	1	0	AGO1-4	0	0	0	0	1	0	0	1
MIMAT0004929	hsa-miR-190b	ENSG00000123933	MXD4	protein_coding	chr4	2250527	2250532	2250527	2250532	-	1	0	AGO1-4	1	0	0	0	0	0	0	2
MIMAT0004929	hsa-miR-190b	ENSG00000074211	PPP2R2C	protein_coding	chr4	6323140	6323146	6323139	6323163	-	1	0	AGO1-4	1	0	0	0	1	0	0	0
MIMAT0004929	hsa-miR-190b	ENSG00000109705	NKX3-2	protein_coding	chr4	13543158	13543164	13543157	13543176	-	2	0	AGO2	1	0	1	0	1	0	0	3
MIMAT0004929	hsa-miR-190b	ENSG00000163257	DCAF16	protein_coding	chr4	17802589	17802594	17802588	17802616	-	3	0	AGO1-4,AGO2	1	0	0	1	0	0	0	4
MIMAT0004929	hsa-miR-190b	ENSG00000109814	UGDH	protein_coding	chr4	39501288	39501295	39501288	39501295	-	2	0	AGO1-4,AGO2	1	0	0	0	0	0	0	1
MIMAT0004929	hsa-miR-190b	ENSG00000121892	PDS5A	protein_coding	chr4	39826331	39826336	39826330	39826350	-	8	0	AGO2	1	0	0	0	1	1	0	1
MIMAT0004929	hsa-miR-190b	ENSG00000163697	APBB2	protein_coding	chr4	40816410	40816415	40816410	40816415	-	1	0	AGO2	1	0	0	0	0	0	0	2
MIMAT0004929	hsa-miR-190b	ENSG00000170448	NFXL1	protein_coding	chr4	47849825	47849830	47849825	47849830	-	3	0	AGO1-4,AGO2	1	0	0	0	0	0	0	3
MIMAT0004929	hsa-miR-190b	ENSG00000128052	KDR	protein_coding	chr4	55945213	55945218	55945213	55945218	-	1	0	AGO1-4	1	0	0	0	0	0	0	2
MIMAT0004929	hsa-miR-190b	ENSG00000134852	CLOCK	protein_coding	chr4	56299458	56299463	56299457	56299477	-	2	0	AGO1-4,AGO2	1	0	0	0	1	1	1	2
MIMAT0004929	hsa-miR-190b	ENSG00000163453	IGFBP7	protein_coding	chr4	57897274	57897279	57897273	57897293	-	7	0	AGO1-4,AGO2	1	0	0	0	1	0	0	3
MIMAT0004929	hsa-miR-190b	ENSG00000145242	EPHA5	protein_coding	chr4	66185469	66185474	66185469	66185474	-	1	0	AGO2	0	0	1	0	0	0	0	2
MIMAT0004929	hsa-miR-190b	ENSG00000145242	EPHA5	protein_coding	chr4	66188365	66188371	66188364	66188392	-	1	0	AGO1-4	0	0	1	1	1	0	0	2
MIMAT0004929	hsa-miR-190b	ENSG00000145242	EPHA5	protein_coding	chr4	66189621	66189627	66189620	66189648	-	1	0	AGO2	0	0	1	1	1	0	0	2
MIMAT0004929	hsa-miR-190b	ENSG00000033178	UBA6	protein_coding	chr4	68483110	68483115	68483110	68483115	-	5	0	AGO1-4,AGO2	1	0	0	0	0	0	0	3
MIMAT0004929	hsa-miR-190b	ENSG00000033178	UBA6	protein_coding	chr4	68483134	68483140	68483133	68483155	-	5	0	AGO1-4,AGO2	1	0	0	0	1	0	0	3
MIMAT0004929	hsa-miR-190b	ENSG00000033178	UBA6	protein_coding	chr4	68527519	68527540	68527519	68527540	-	3	0	AGO1-4	0	0	0	0	1	0	0	3
MIMAT0004929	hsa-miR-190b	ENSG00000081041	CXCL2	protein_coding	chr4	74963100	74963106	74963099	74963119	-	5	0	AGO1-4,AGO2	1	0	0	0	1	0	0	2
MIMAT0004929	hsa-miR-190b	ENSG00000138757	G3BP2	protein_coding	chr4	76569406	76569413	76569405	76569425	-	14	0	AGO1-4,AGO2	1	0	0	0	1	0	0	1
MIMAT0004929	hsa-miR-190b	ENSG00000138757	G3BP2	protein_coding	chr4	76569870	76569875	76569870	76569875	-	8	0	AGO1-4,AGO2	1	0	1	0	0	0	0	1
MIMAT0004929	hsa-miR-190b	ENSG00000138757	G3BP2	protein_coding	chr4	76570372	76570377	76570372	76570377	-	9	0	AGO1,AGO1-4,AGO2	1	0	1	0	0	0	0	1
MIMAT0004929	hsa-miR-190b	ENSG00000138744	NAAA	protein_coding	chr4	76835217	76835222	76835217	76835222	-	1	0	AGO1-4	1	0	0	0	0	0	0	0
MIMAT0004929	hsa-miR-190b	ENSG00000156269	NAA11	protein_coding	chr4	80238798	80238804	80238797	80238816	-	1	0	AGO2	1	0	0	0	1	0	0	1
MIMAT0004929	hsa-miR-190b	ENSG00000163623	NKX6-1	protein_coding	chr4	85414284	85414290	85414284	85414290	-	2	0	AGO1,AGO2	0	0	1	0	0	0	1	5
MIMAT0004929	hsa-miR-190b	ENSG00000163625	WDFY3	protein_coding	chr4	85672751	85672779	85672751	85672779	-	1	0	AGO1-4	0	0	0	1	0	0	0	3
MIMAT0004929	hsa-miR-190b	ENSG00000145332	KLHL8	protein_coding	chr4	88084637	88084642	88084637	88084642	-	2	0	AGO1-4	1	0	0	0	0	0	0	2
MIMAT0004929	hsa-miR-190b	ENSG00000145337	PYURF	protein_coding	chr4	89442610	89442615	89442610	89442615	-	3	0	AGO1-4,AGO2	1	0	0	0	0	0	0	2
MIMAT0004929	hsa-miR-190b	ENSG00000197894	ADH5	protein_coding	chr4	99992306	99992311	99992306	99992311	-	3	0	AGO1-4,AGO2	1	0	0	0	0	0	0	5
MIMAT0004929	hsa-miR-190b	ENSG00000145331	TRMT10A	protein_coding	chr4	100469679	100469684	100469678	100469706	-	1	0	AGO2	1	0	1	1	0	0	0	3
MIMAT0004929	hsa-miR-190b	ENSG00000164031	DNAJB14	protein_coding	chr4	100820827	100820846	100820827	100820846	-	1	1	AGO1-4	0	0	0	0	1	0	0	2
MIMAT0004929	hsa-miR-190b	ENSG00000164032	H2AFZ	protein_coding	chr4	100869250	100869255	100869250	100869255	-	6	0	AGO1-4,AGO2	1	0	0	0	0	0	0	4
MIMAT0004929	hsa-miR-190b	ENSG00000138814	PPP3CA	protein_coding	chr4	101946944	101946949	101946944	101946949	-	6	0	AGO1-4,AGO2	1	0	0	0	0	0	0	5
MIMAT0004929	hsa-miR-190b	ENSG00000138795	LEF1	protein_coding	chr4	108969584	108969589	108969584	108969589	-	1	0	AGO2	1	0	0	0	0	0	0	3
MIMAT0004929	hsa-miR-190b	ENSG00000151458	ANKRD50	protein_coding	chr4	125586488	125586493	125586488	125586493	-	10	0	AGO1,AGO1-4,AGO2	1	0	1	0	0	0	0	3
MIMAT0004929	hsa-miR-190b	ENSG00000151458	ANKRD50	protein_coding	chr4	125586724	125586729	125586724	125586729	-	6	0	AGO1-4,AGO2	1	0	1	0	0	0	0	3
MIMAT0004929	hsa-miR-190b	ENSG00000151012	SLC7A11	protein_coding	chr4	139086354	139086359	139086354	139086361	-	3	0	AGO2	1	0	1	0	0	0	0	3
MIMAT0004929	hsa-miR-190b	ENSG00000151012	SLC7A11	protein_coding	chr4	139087350	139087355	139087350	139087355	-	2	0	AGO1-4	1	0	1	0	0	0	0	3
MIMAT0004929	hsa-miR-190b	ENSG00000151012	SLC7A11	protein_coding	chr4	139089723	139089729	139089723	139089729	-	1	0	AGO2	1	0	1	0	0	0	0	3
MIMAT0004929	hsa-miR-190b	ENSG00000151012	SLC7A11	protein_coding	chr4	139092155	139092160	139092155	139092160	-	1	0	AGO2	1	0	1	0	0	0	0	3
MIMAT0004929	hsa-miR-190b	ENSG00000145391	SETD7	protein_coding	chr4	140427754	140427761	140427753	140427781	-	2	1	AGO1-4,AGO2	1	0	0	1	1	0	0	2
MIMAT0004929	hsa-miR-190b	ENSG00000153132	CLGN	protein_coding	chr4	141310157	141310163	141310156	141310179	-	4	0	AGO1-4,AGO2	1	0	0	0	1	0	0	2
MIMAT0004929	hsa-miR-190b	ENSG00000109436	TBC1D9	protein_coding	chr4	141542396	141542402	141542395	141542415	-	8	1	AGO1-4,AGO2	1	0	0	0	1	0	0	1
MIMAT0004929	hsa-miR-190b	ENSG00000164164	OTUD4	protein_coding	chr4	146054892	146054898	146054891	146054919	-	14	0	AGO1-4,AGO2	1	0	1	1	1	0	0	3
MIMAT0004929	hsa-miR-190b	ENSG00000164164	OTUD4	protein_coding	chr4	146054973	146054978	146054972	146055000	-	9	0	AGO1-4,AGO2	1	0	1	1	1	0	1	3
MIMAT0004929	hsa-miR-190b	ENSG00000164164	OTUD4	protein_coding	chr4	146055021	146055027	146055020	146055048	-	6	0	AGO1-4,AGO2	1	0	1	1	1	1	1	3
MIMAT0004929	hsa-miR-190b	ENSG00000164164	OTUD4	protein_coding	chr4	146056383	146056388	146056382	146056410	-	7	0	AGO1-4,AGO2	1	0	1	1	0	0	0	3
MIMAT0004929	hsa-miR-190b	ENSG00000164164	OTUD4	protein_coding	chr4	146056468	146056473	146056467	146056495	-	11	0	AGO1-4,AGO2	1	0	1	1	0	0	0	3
MIMAT0004929	hsa-miR-190b	ENSG00000151623	NR3C2	protein_coding	chr4	149001519	149001524	149001519	149001524	-	2	0	AGO2	1	0	1	0	0	0	0	5
MIMAT0004929	hsa-miR-190b	ENSG00000151623	NR3C2	protein_coding	chr4	149002227	149002232	149002227	149002232	-	2	0	AGO1-4,AGO2	1	0	1	0	0	0	0	5
MIMAT0004929	hsa-miR-190b	ENSG00000145431	PDGFC	protein_coding	chr4	157683208	157683213	157683208	157683213	-	1	0	AGO2	1	0	0	0	0	0	0	4
MIMAT0004929	hsa-miR-190b	ENSG00000145416	2020-03-01	protein_coding	chr4	164446152	164446159	164446152	164446180	-	1	3	AGO1-4	0	0	0	1	0	0	1	4
MIMAT0004929	hsa-miR-190b	ENSG00000170088	TMEM192	protein_coding	chr4	165999592	165999598	165999591	165999611	-	4	0	AGO1-4,AGO2	1	1	1	0	1	0	0	2
MIMAT0004929	hsa-miR-190b	ENSG00000198948	MFAP3L	protein_coding	chr4	170909385	170909390	170909384	170909390	-	2	0	AGO1-4	1	0	1	0	0	1	0	4
MIMAT0004929	hsa-miR-190b	ENSG00000198948	MFAP3L	protein_coding	chr4	170909560	170909565	170909560	170909565	-	1	0	AGO1-4	1	0	1	0	0	0	0	4
MIMAT0004929	hsa-miR-190b	ENSG00000198948	MFAP3L	protein_coding	chr4	170912502	170912507	170912501	170912507	-	1	0	AGO2	1	0	1	0	0	1	1	4
MIMAT0004929	hsa-miR-190b	ENSG00000164120	HPGD	protein_coding	chr4	175411847	175411852	175411846	175411874	-	1	0	AGO1-4	1	0	0	1	0	0	0	2
MIMAT0004929	hsa-miR-190b	ENSG00000164120	HPGD	protein_coding	chr4	175414333	175414361	175414333	175414361	-	2	0	AGO1-4,AGO2	0	0	0	1	0	0	0	2
MIMAT0004929	hsa-miR-190b	ENSG00000164305	CASP3	protein_coding	chr4	185549683	185549688	185549683	185549688	-	2	0	AGO1-4,AGO2	1	0	0	0	0	0	0	3
MIMAT0004929	hsa-miR-190b	ENSG00000154556	SORBS2	protein_coding	chr4	186507045	186507051	186507044	186507066	-	1	0	AGO1-4	1	0	0	0	1	0	0	2
MIMAT0004929	hsa-miR-190b	ENSG00000250312	ZNF718	protein_coding	chr4	156188	156193	156188	156193	+	7	0	AGO1-4,AGO2	1	0	0	0	0	0	0	1
MIMAT0004929	hsa-miR-190b	ENSG00000197386	HTT	protein_coding	chr4	3243925	3243930	3243925	3243930	+	2	0	AGO2	1	0	0	0	0	0	0	1
MIMAT0004929	hsa-miR-190b	ENSG00000197386	HTT	protein_coding	chr4	3244341	3244346	3244341	3244346	+	1	0	AGO2	1	0	0	0	0	0	0	1
MIMAT0004929	hsa-miR-190b	ENSG00000170871	KIAA0232	protein_coding	chr4	6884551	6884556	6884551	6884556	+	2	0	AGO1-4,AGO2	1	0	0	0	0	0	0	3
MIMAT0004929	hsa-miR-190b	ENSG00000132405	TBC1D14	protein_coding	chr4	7034717	7034722	7034695	7034723	+	15	0	AGO1,AGO1-4,AGO2	1	0	0	1	1	1	1	2
MIMAT0004929	hsa-miR-190b	ENSG00000174799	CEP135	protein_coding	chr4	56897927	56897932	56897927	56897932	+	1	0	AGO2	1	0	0	0	0	0	0	1
MIMAT0004929	hsa-miR-190b	ENSG00000109265	KIAA1211	protein_coding	chr4	57194433	57194438	57194433	57194438	+	1	0	AGO2	1	0	0	0	0	0	0	4
MIMAT0004929	hsa-miR-190b	ENSG00000173542	MOB1B	protein_coding	chr4	71848262	71848268	71848241	71848269	+	6	0	AGO1-4,AGO2	1	0	1	1	1	0	0	1
MIMAT0004929	hsa-miR-190b	ENSG00000173542	MOB1B	protein_coding	chr4	71849751	71849756	71849729	71849757	+	5	0	AGO1-4,AGO2	1	0	1	1	0	0	0	1
MIMAT0004929	hsa-miR-190b	ENSG00000174796	THAP6	protein_coding	chr4	76442162	76442182	76442162	76442182	+	2	0	AGO1-4,AGO2	0	0	0	0	1	0	0	2
MIMAT0004929	hsa-miR-190b	ENSG00000174796	THAP6	protein_coding	chr4	76452870	76452875	76452870	76452875	+	2	0	AGO1-4,AGO2	1	0	1	0	0	0	0	2
MIMAT0004929	hsa-miR-190b	ENSG00000174796	THAP6	protein_coding	chr4	76453923	76453928	76453923	76453928	+	2	0	AGO1-4	1	0	1	0	0	0	0	2
MIMAT0004929	hsa-miR-190b	ENSG00000138768	USO1	protein_coding	chr4	76734928	76734933	76734928	76734933	+	4	0	AGO1-4,AGO2	1	0	0	0	0	0	0	0
MIMAT0004929	hsa-miR-190b	ENSG00000138758	2020-09-11	protein_coding	chr4	77956749	77956754	77956727	77956755	+	6	0	AGO1-4,AGO2	1	0	1	1	0	0	0	5
MIMAT0004929	hsa-miR-190b	ENSG00000138758	2020-09-11	protein_coding	chr4	77958799	77958804	77958777	77958805	+	3	0	AGO1-4,AGO2	1	0	1	1	0	0	0	5
MIMAT0004929	hsa-miR-190b	ENSG00000138758	2020-09-11	protein_coding	chr4	77959614	77959619	77959592	77959620	+	7	0	AGO1-4,AGO2	1	0	1	1	0	0	0	5
MIMAT0004929	hsa-miR-190b	ENSG00000138756	BMP2K	protein_coding	chr4	79833554	79833559	79833554	79833559	+	1	0	AGO2	0	0	1	0	0	0	0	2
MIMAT0004929	hsa-miR-190b	ENSG00000138756	BMP2K	protein_coding	chr4	79836698	79836704	79836698	79836704	+	6	0	AGO1-4,AGO2	0	0	1	0	0	0	0	2
MIMAT0004929	hsa-miR-190b	ENSG00000138756	BMP2K	protein_coding	chr4	79836864	79836869	79836864	79836869	+	1	0	AGO1-4	0	0	1	0	0	0	0	2
MIMAT0004929	hsa-miR-190b	ENSG00000138756	BMP2K	protein_coding	chr4	79837325	79837330	79837325	79837330	+	17	0	AGO1,AGO1-4,AGO2	0	0	1	0	0	0	0	2
MIMAT0004929	hsa-miR-190b	ENSG00000168152	THAP9	protein_coding	chr4	83840218	83840223	83840205	83840224	+	2	0	AGO2	1	0	0	0	1	0	0	2
MIMAT0004929	hsa-miR-190b	ENSG00000172493	AFF1	protein_coding	chr4	88058702	88058707	88058702	88058707	+	1	0	AGO2	1	0	0	0	0	0	0	3
MIMAT0004929	hsa-miR-190b	ENSG00000172493	AFF1	protein_coding	chr4	88061452	88061457	88061452	88061457	+	8	0	AGO1-4,AGO2	1	0	0	0	0	0	0	3
MIMAT0004929	hsa-miR-190b	ENSG00000138641	HERC3	protein_coding	chr4	89570995	89571023	89570995	89571023	+	1	0	AGO2	0	0	0	1	0	0	0	3
MIMAT0004929	hsa-miR-190b	ENSG00000164024	METAP1	protein_coding	chr4	99983582	99983587	99983560	99983588	+	2	0	AGO1-4,AGO2	1	0	0	1	0	0	0	8
MIMAT0004929	hsa-miR-190b	ENSG00000164024	METAP1	protein_coding	chr4	99983634	99983640	99983613	99983641	+	4	1	AGO1-4,AGO2	1	0	0	1	1	0	1	8
MIMAT0004929	hsa-miR-190b	ENSG00000168769	TET2	protein_coding	chr4	106162264	106162269	106162264	106162269	+	1	0	AGO1-4	1	0	1	0	0	0	0	3
MIMAT0004929	hsa-miR-190b	ENSG00000168769	TET2	protein_coding	chr4	106196534	106196562	106196534	106196562	+	14	0	AGO1,AGO1-4,AGO2	0	0	0	1	0	0	0	3
MIMAT0004929	hsa-miR-190b	ENSG00000168769	TET2	protein_coding	chr4	106196576	106196604	106196576	106196604	+	6	0	AGO1-4,AGO2	0	0	0	1	0	0	0	3
MIMAT0004929	hsa-miR-190b	ENSG00000168743	NPNT	protein_coding	chr4	106890696	106890702	106890675	106890703	+	14	0	AGO1-4,AGO2	1	0	0	1	1	0	1	3
MIMAT0004929	hsa-miR-190b	ENSG00000164023	SGMS2	protein_coding	chr4	108832284	108832290	108832271	108832291	+	11	0	AGO1,AGO2	0	0	1	0	1	0	0	6
MIMAT0004929	hsa-miR-190b	ENSG00000164023	SGMS2	protein_coding	chr4	108834282	108834288	108834268	108834289	+	1	0	AGO2	0	0	1	0	1	0	0	6
MIMAT0004929	hsa-miR-190b	ENSG00000155016	CYP2U1	protein_coding	chr4	108871620	108871626	108871606	108871627	+	1	0	AGO2	1	0	1	0	1	0	0	3
MIMAT0004929	hsa-miR-190b	ENSG00000138796	HADH	protein_coding	chr4	108956080	108956087	108956080	108956087	+	3	0	AGO1-4,AGO2	1	0	0	0	0	0	0	3
MIMAT0004929	hsa-miR-190b	ENSG00000138660	AP1AR	protein_coding	chr4	113190546	113190553	113190534	113190554	+	5	0	AGO1,AGO2	1	0	0	0	1	0	0	2
MIMAT0004929	hsa-miR-190b	ENSG00000164100	NDST3	protein_coding	chr4	118975219	118975247	118975219	118975247	+	1	0	AGO2	0	0	0	1	0	0	0	7
MIMAT0004929	hsa-miR-190b	ENSG00000164100	NDST3	protein_coding	chr4	119177051	119177079	119177051	119177079	+	1	0	AGO1-4	0	0	0	1	0	0	0	7
MIMAT0004929	hsa-miR-190b	ENSG00000138685	FGF2	protein_coding	chr4	123814264	123814270	123814251	123814271	+	1	0	AGO1-4	1	0	0	0	1	0	1	3
MIMAT0004929	hsa-miR-190b	ENSG00000145375	SPATA5	protein_coding	chr4	124237472	124237478	124237459	124237479	+	2	0	AGO1-4	1	0	0	0	1	0	0	4
MIMAT0004929	hsa-miR-190b	ENSG00000145375	SPATA5	protein_coding	chr4	124239129	124239134	124239129	124239134	+	1	0	AGO2	1	0	0	0	0	0	0	4
MIMAT0004929	hsa-miR-190b	ENSG00000164070	HSPA4L	protein_coding	chr4	128755082	128755088	128755061	128755089	+	2	0	AGO2	0	0	1	1	0	0	1	5
MIMAT0004929	hsa-miR-190b	ENSG00000138709	LARP1B	protein_coding	chr4	129131874	129131879	129131874	129131879	+	1	0	AGO1-4	1	0	0	0	0	0	0	2
MIMAT0004929	hsa-miR-190b	ENSG00000138650	PCDH10	protein_coding	chr4	134112072	134112077	134112061	134112078	+	1	0	AGO2	1	0	1	0	1	0	0	4
MIMAT0004929	hsa-miR-190b	ENSG00000138650	PCDH10	protein_coding	chr4	134112401	134112406	134112401	134112406	+	1	0	AGO1-4	1	0	1	0	0	0	0	4
MIMAT0004929	hsa-miR-190b	ENSG00000164134	NAA15	protein_coding	chr4	140309274	140309279	140309274	140309279	+	7	0	AGO1-4,AGO2	1	0	0	0	0	0	0	7
MIMAT0004929	hsa-miR-190b	ENSG00000172007	RAB33B	protein_coding	chr4	140395732	140395737	140395732	140395737	+	2	0	AGO2	1	0	0	0	0	0	0	2
MIMAT0004929	hsa-miR-190b	ENSG00000170185	USP38	protein_coding	chr4	144135719	144135747	144135719	144135747	+	10	0	AGO1,AGO1-4,AGO2,AGO3	0	0	0	1	0	0	0	1
MIMAT0004929	hsa-miR-190b	ENSG00000170185	USP38	protein_coding	chr4	144144319	144144347	144144319	144144347	+	2	0	AGO1-4	0	0	0	1	0	0	0	1
MIMAT0004929	hsa-miR-190b	ENSG00000153147	SMARCA5	protein_coding	chr4	144476513	144476518	144476513	144476518	+	2	0	AGO1-4	0	0	1	0	0	0	0	3
MIMAT0004929	hsa-miR-190b	ENSG00000151617	EDNRA	protein_coding	chr4	148464818	148464824	148464804	148464825	+	2	0	AGO2	1	0	0	0	1	0	0	3
MIMAT0004929	hsa-miR-190b	ENSG00000164142	FAM160A1	protein_coding	chr4	152584419	152584425	152584408	152584426	+	3	0	AGO1-4,AGO2	1	0	0	0	1	0	0	6
MIMAT0004929	hsa-miR-190b	ENSG00000109654	TRIM2	protein_coding	chr4	154258495	154258495	154258490	154258500	+	2	0	AGO1-4,AGO2	2	0	0	0	0	0	0	6
MIMAT0004929	hsa-miR-190b	ENSG00000121211	MND1	protein_coding	chr4	154336193	154336198	154336193	154336198	+	1	0	AGO1-4	1	0	0	0	0	0	0	5
MIMAT0004929	hsa-miR-190b	ENSG00000164116	GUCY1A1	protein_coding	chr4	156651722	156651727	156651722	156651727	+	3	0	AGO1-4,AGO2	1	0	0	0	0	0	0	4
MIMAT0004929	hsa-miR-190b	ENSG00000061918	GUCY1B1	protein_coding	chr4	156728664	156728669	156728642	156728670	+	5	0	AGO2,AGO3	0	0	1	1	1	0	0	4
MIMAT0004929	hsa-miR-190b	ENSG00000052795	FNIP2	protein_coding	chr4	159827842	159827847	159827842	159827847	+	2	0	AGO2	1	0	0	0	0	0	0	1
MIMAT0004929	hsa-miR-190b	ENSG00000109572	CLCN3	protein_coding	chr4	170644268	170644274	170644268	170644274	+	1	0	AGO2	0	0	0	0	0	1	1	4
MIMAT0004929	hsa-miR-190b	ENSG00000109586	GALNT7	protein_coding	chr4	174244906	174244911	174244906	174244911	+	5	0	AGO1-4,AGO2	1	0	0	0	0	0	0	4
MIMAT0004929	hsa-miR-190b	ENSG00000164118	CEP44	protein_coding	chr4	175253756	175253761	175253756	175253761	+	1	0	AGO2	0	0	1	0	0	0	0	3
MIMAT0004929	hsa-miR-190b	ENSG00000109674	NEIL3	protein_coding	chr4	178274753	178274772	178274744	178274772	+	7	1	AGO1-4,AGO2	0	0	0	1	1	0	0	6
MIMAT0004929	hsa-miR-190b	ENSG00000150712	MTMR12	protein_coding	chr5	32227147	32227152	32227147	32227152	-	4	0	AGO1-4,AGO2	1	0	0	0	0	0	0	3
MIMAT0004929	hsa-miR-190b	ENSG00000164187	LMBRD2	protein_coding	chr5	36103939	36103945	36103938	36103966	-	2	0	AGO1-4,AGO2	1	0	0	1	1	0	0	2
MIMAT0004929	hsa-miR-190b	ENSG00000152620	NADK2	protein_coding	chr5	36193731	36193737	36193730	36193758	-	3	0	AGO1-4,AGO2	1	0	1	1	1	0	0	2
MIMAT0004929	hsa-miR-190b	ENSG00000152620	NADK2	protein_coding	chr5	36194854	36194860	36194853	36194881	-	4	0	AGO1-4,AGO2	1	0	1	1	1	0	0	2
MIMAT0004929	hsa-miR-190b	ENSG00000113594	LIFR	protein_coding	chr5	38478877	38478882	38478877	38478882	-	1	0	AGO1-4	1	0	0	0	0	0	0	1
MIMAT0004929	hsa-miR-190b	ENSG00000164327	RICTOR	protein_coding	chr5	38939348	38939353	38939348	38939353	-	1	0	AGO2	1	0	0	0	0	0	0	4
MIMAT0004929	hsa-miR-190b	ENSG00000164327	RICTOR	protein_coding	chr5	38940192	38940197	38940192	38940197	-	8	0	AGO1-4,AGO2	1	0	0	0	0	0	0	4
MIMAT0004929	hsa-miR-190b	ENSG00000153071	DAB2	protein_coding	chr5	39372520	39372527	39372519	39372547	-	4	0	AGO1-4,AGO2	1	0	0	1	1	0	0	2
MIMAT0004929	hsa-miR-190b	ENSG00000153071	DAB2	protein_coding	chr5	39373171	39373176	39373170	39373198	-	4	0	AGO1-4,AGO2	1	0	0	1	0	0	0	2
MIMAT0004929	hsa-miR-190b	ENSG00000132356	PRKAA1	protein_coding	chr5	40759971	40759976	40759971	40759976	-	9	0	AGO1,AGO2	1	0	1	0	0	0	0	5
MIMAT0004929	hsa-miR-190b	ENSG00000132356	PRKAA1	protein_coding	chr5	40762048	40762053	40762048	40762053	-	2	0	AGO1-4,AGO2	1	0	1	0	0	0	0	5
MIMAT0004929	hsa-miR-190b	ENSG00000132356	PRKAA1	protein_coding	chr5	40762086	40762091	40762086	40762091	-	3	0	AGO1-4,AGO2	1	0	1	0	0	0	0	5
MIMAT0004929	hsa-miR-190b	ENSG00000132356	PRKAA1	protein_coding	chr5	40762391	40762396	40762391	40762396	-	5	0	AGO1-4,AGO2	1	0	1	0	0	0	0	5
MIMAT0004929	hsa-miR-190b	ENSG00000145592	RPL37	protein_coding	chr5	40832552	40832558	40832551	40832570	-	7	0	AGO1-4,AGO2	1	0	1	0	1	0	0	3
MIMAT0004929	hsa-miR-190b	ENSG00000182836	PLCXD3	protein_coding	chr5	41311175	41311180	41311175	41311180	-	1	0	AGO2	1	0	0	0	0	0	0	2
MIMAT0004929	hsa-miR-190b	ENSG00000164172	MOCS2	protein_coding	chr5	52397280	52397287	52397280	52397287	-	5	0	AGO1,AGO1-4,AGO2	1	0	0	0	0	0	0	2
MIMAT0004929	hsa-miR-190b	ENSG00000155545	MIER3	protein_coding	chr5	56216619	56216624	56216618	56216638	-	4	0	AGO1-4,AGO2	1	0	0	0	1	0	0	3
MIMAT0004929	hsa-miR-190b	ENSG00000164181	ELOVL7	protein_coding	chr5	60048365	60048370	60048365	60048370	-	1	0	AGO1-4	1	0	0	0	0	0	0	10
MIMAT0004929	hsa-miR-190b	ENSG00000197860	SGTB	protein_coding	chr5	64965967	64965972	64965967	64965972	-	2	0	AGO1-4,AGO2	1	0	0	0	0	0	0	6
MIMAT0004929	hsa-miR-190b	ENSG00000145685	LHFPL2	protein_coding	chr5	77782854	77782859	77782854	77782859	-	2	0	AGO2	1	0	0	0	0	0	0	7
MIMAT0004929	hsa-miR-190b	ENSG00000177034	MTX3	protein_coding	chr5	79273202	79273208	79273202	79273208	-	2	0	AGO2	1	0	0	0	0	0	0	4
MIMAT0004929	hsa-miR-190b	ENSG00000177034	MTX3	protein_coding	chr5	79278535	79278540	79278535	79278540	-	2	0	AGO2	1	0	1	0	0	0	0	4
MIMAT0004929	hsa-miR-190b	ENSG00000228716	DHFR	protein_coding	chr5	79922458	79922463	79922458	79922463	-	2	0	AGO1,AGO1-4	1	0	0	0	0	0	0	2
MIMAT0004929	hsa-miR-190b	ENSG00000186468	RPS23	protein_coding	chr5	81570779	81570784	81570779	81570784	-	1	0	AGO1-4	1	0	0	0	0	0	0	6
MIMAT0004929	hsa-miR-190b	ENSG00000186468	RPS23	protein_coding	chr5	81571548	81571553	81571548	81571553	-	4	0	AGO1-4,AGO2	1	0	0	0	0	0	0	6
MIMAT0004929	hsa-miR-190b	ENSG00000164176	EDIL3	protein_coding	chr5	83238321	83238327	83238320	83238342	-	1	0	AGO2	1	0	0	0	1	0	0	2
MIMAT0004929	hsa-miR-190b	ENSG00000134480	CCNH	protein_coding	chr5	86690208	86690215	86690207	86690227	-	10	0	AGO1-4,AGO2	1	0	0	0	1	0	0	0
MIMAT0004929	hsa-miR-190b	ENSG00000176055	MBLAC2	protein_coding	chr5	89754388	89754407	89754388	89754416	-	1	0	AGO2	0	0	0	1	1	0	0	2
MIMAT0004929	hsa-miR-190b	ENSG00000112874	NUDT12	protein_coding	chr5	102885845	102885852	102885844	102885872	-	2	0	AGO1-4,AGO2	1	0	0	1	1	0	0	2
MIMAT0004929	hsa-miR-190b	ENSG00000145743	FBXL17	protein_coding	chr5	107195602	107195607	107195602	107195607	-	1	0	AGO2	1	0	1	0	0	0	0	4
MIMAT0004929	hsa-miR-190b	ENSG00000198961	PJA2	protein_coding	chr5	108670810	108670815	108670810	108670815	-	1	0	AGO2	1	0	1	0	0	0	0	3
MIMAT0004929	hsa-miR-190b	ENSG00000198961	PJA2	protein_coding	chr5	108671375	108671380	108671374	108671394	-	5	0	AGO1,AGO1-4,AGO2	1	0	1	0	1	0	0	3
MIMAT0004929	hsa-miR-190b	ENSG00000152503	TRIM36	protein_coding	chr5	114461271	114461277	114461270	114461298	-	1	0	AGO2	1	0	1	1	1	0	0	0
MIMAT0004929	hsa-miR-190b	ENSG00000168916	ZNF608	protein_coding	chr5	123973147	123973152	123973146	123973174	-	2	0	AGO2	1	0	1	1	1	0	0	3
MIMAT0004929	hsa-miR-190b	ENSG00000168916	ZNF608	protein_coding	chr5	123973387	123973393	123973386	123973414	-	1	0	AGO1-4	1	0	1	1	1	0	0	3
MIMAT0004929	hsa-miR-190b	ENSG00000158987	RAPGEF6	protein_coding	chr5	130759654	130759659	130759654	130759659	-	3	0	AGO1-4,AGO2	0	0	1	0	0	0	0	2
MIMAT0004929	hsa-miR-190b	ENSG00000158987	RAPGEF6	protein_coding	chr5	130761412	130761417	130761412	130761417	-	2	0	AGO1-4	0	0	1	0	0	0	0	2
MIMAT0004929	hsa-miR-190b	ENSG00000217128	FNIP1	protein_coding	chr5	130977827	130977833	130977826	130977854	-	7	0	AGO1-4,AGO2	1	0	0	1	1	0	0	4
MIMAT0004929	hsa-miR-190b	ENSG00000217128	FNIP1	protein_coding	chr5	131080263	131080291	131080263	131080291	-	5	0	AGO1-4,AGO2	0	0	0	1	0	0	0	4
MIMAT0004929	hsa-miR-190b	ENSG00000273217	AC008695.1	protein_coding	chr5	131080263	131080291	131080263	131080291	-	5	0	AGO1-4,AGO2	0	0	0	1	0	0	0	0
MIMAT0004929	hsa-miR-190b	ENSG00000164402	2020-09-08	protein_coding	chr5	132092729	132092734	132092729	132092734	-	1	0	AGO1-4	1	0	0	0	0	0	0	6
MIMAT0004929	hsa-miR-190b	ENSG00000113583	C5orf15	protein_coding	chr5	133291264	133291269	133291263	133291291	-	8	0	AGO1,AGO1-4,AGO2	1	0	1	1	1	0	0	1
MIMAT0004929	hsa-miR-190b	ENSG00000113583	C5orf15	protein_coding	chr5	133292216	133292222	133292215	133292243	-	8	0	AGO1,AGO1-4,AGO2	1	0	1	1	1	0	0	1
MIMAT0004929	hsa-miR-190b	ENSG00000113583	C5orf15	protein_coding	chr5	133295198	133295226	133295198	133295226	-	17	0	AGO1,AGO1-4,AGO2	0	0	0	1	0	0	0	1
MIMAT0004929	hsa-miR-190b	ENSG00000152377	SPOCK1	protein_coding	chr5	136312729	136312735	136312729	136312735	-	1	0	AGO2	1	0	0	0	0	0	0	2
MIMAT0004929	hsa-miR-190b	ENSG00000152377	SPOCK1	protein_coding	chr5	136313249	136313255	136313249	136313255	-	3	0	AGO1-4,AGO2	1	0	0	0	0	0	0	2
MIMAT0004929	hsa-miR-190b	ENSG00000177733	HNRNPA0	protein_coding	chr5	137087574	137087579	137087573	137087579	-	4	0	AGO1,AGO1-4,AGO2	1	0	0	0	0	0	1	2
MIMAT0004929	hsa-miR-190b	ENSG00000031003	FAM13B	protein_coding	chr5	137274762	137274767	137274762	137274769	-	1	0	AGO2	1	0	1	0	0	0	0	3
MIMAT0004929	hsa-miR-190b	ENSG00000031003	FAM13B	protein_coding	chr5	137275889	137275894	137275889	137275894	-	3	0	AGO1-4	1	0	1	0	0	0	0	3
MIMAT0004929	hsa-miR-190b	ENSG00000187678	SPRY4	protein_coding	chr5	141693459	141693465	141693459	141693465	-	2	0	AGO2	1	0	0	0	0	0	0	3
MIMAT0004929	hsa-miR-190b	ENSG00000132912	DCTN4	protein_coding	chr5	150090224	150090231	150090223	150090243	-	6	0	AGO1-4,AGO2	1	0	0	0	1	0	0	2
MIMAT0004929	hsa-miR-190b	ENSG00000135074	ADAM19	protein_coding	chr5	156905757	156905762	156905757	156905762	-	1	0	AGO2	1	0	0	0	0	0	0	4
MIMAT0004929	hsa-miR-190b	ENSG00000164330	EBF1	protein_coding	chr5	158125570	158125577	158125569	158125597	-	2	0	AGO2	1	0	0	1	0	0	0	0
MIMAT0004929	hsa-miR-190b	ENSG00000113739	STC2	protein_coding	chr5	172744098	172744104	172744097	172744116	-	15	0	AGO1,AGO1-4,AGO2	1	0	0	0	1	0	0	2
MIMAT0004929	hsa-miR-190b	ENSG00000050748	MAPK9	protein_coding	chr5	179660685	179660690	179660685	179660690	-	2	0	AGO1-4,AGO2	0	0	1	0	0	0	0	2
MIMAT0004929	hsa-miR-190b	ENSG00000050748	MAPK9	protein_coding	chr5	179661811	179661816	179661811	179661816	-	2	0	AGO1-4,AGO2	0	0	1	0	0	0	0	2
MIMAT0004929	hsa-miR-190b	ENSG00000050748	MAPK9	protein_coding	chr5	179661958	179661963	179661958	179661963	-	1	0	AGO1-4	0	0	1	0	0	0	0	2
MIMAT0004929	hsa-miR-190b	ENSG00000050748	MAPK9	protein_coding	chr5	179662875	179662880	179662875	179662880	-	7	0	AGO1-4,AGO2	1	0	1	0	0	0	0	2
MIMAT0004929	hsa-miR-190b	ENSG00000249915	PDCD6	protein_coding	chr5	276533	276554	276533	276554	+	2	0	AGO1-4,AGO2	0	0	0	0	1	0	0	1
MIMAT0004929	hsa-miR-190b	ENSG00000164151	ICE1	protein_coding	chr5	5490009	5490014	5490009	5490014	+	5	0	AGO2	1	0	0	0	0	0	0	3
MIMAT0004929	hsa-miR-190b	ENSG00000124275	MTRR	protein_coding	chr5	7900649	7900656	7900649	7900656	+	2	0	AGO1-4,AGO2	1	0	0	0	0	0	0	1
MIMAT0004929	hsa-miR-190b	ENSG00000038382	TRIO	protein_coding	chr5	14399487	14399506	14399487	14399506	+	1	0	AGO2	0	0	0	0	1	0	0	3
MIMAT0004929	hsa-miR-190b	ENSG00000038382	TRIO	protein_coding	chr5	14509369	14509374	14509355	14509375	+	34	0	AGO1,AGO1-4,AGO2,AGO3	1	0	0	0	1	0	1	3
MIMAT0004929	hsa-miR-190b	ENSG00000154124	OTULIN	protein_coding	chr5	14693408	14693413	14693408	14693413	+	1	0	AGO1-4	1	0	0	0	0	0	0	4
MIMAT0004929	hsa-miR-190b	ENSG00000082213	C5orf22	protein_coding	chr5	31551431	31551451	31551431	31551451	+	1	0	AGO2	0	0	0	0	1	0	0	2
MIMAT0004929	hsa-miR-190b	ENSG00000113389	NPR3	protein_coding	chr5	32786746	32786751	32786746	32786751	+	2	0	AGO2	1	0	0	0	0	0	0	3
MIMAT0004929	hsa-miR-190b	ENSG00000113389	NPR3	protein_coding	chr5	32786999	32787004	32786999	32787004	+	4	0	AGO1-4	1	0	0	0	0	0	0	3
MIMAT0004929	hsa-miR-190b	ENSG00000039560	RAI14	protein_coding	chr5	34831747	34831752	34831747	34831752	+	4	1	AGO2	1	0	0	0	0	0	0	5
MIMAT0004929	hsa-miR-190b	ENSG00000079215	SLC1A3	protein_coding	chr5	36686285	36686313	36686285	36686313	+	1	0	AGO2	0	0	0	1	0	0	0	4
MIMAT0004929	hsa-miR-190b	ENSG00000112992	NNT	protein_coding	chr5	43705018	43705023	43705004	43705024	+	2	0	AGO1-4	1	0	0	0	1	0	0	3
MIMAT0004929	hsa-miR-190b	ENSG00000164171	ITGA2	protein_coding	chr5	52388020	52388026	52388007	52388027	+	5	0	AGO1-4,AGO2	1	0	0	0	1	0	0	5
MIMAT0004929	hsa-miR-190b	ENSG00000062194	GPBP1	protein_coding	chr5	56558964	56558984	56558964	56558984	+	4	0	AGO1,AGO2	0	0	0	0	1	0	0	2
MIMAT0004929	hsa-miR-190b	ENSG00000068796	KIF2A	protein_coding	chr5	61682018	61682023	61681996	61682024	+	23	0	AGO1,AGO1-4,AGO2	1	0	0	1	0	0	1	2
MIMAT0004929	hsa-miR-190b	ENSG00000113597	TRAPPC13	protein_coding	chr5	64961305	64961311	64961292	64961312	+	4	0	AGO1-4,AGO2	1	0	0	0	1	0	0	2
MIMAT0004929	hsa-miR-190b	ENSG00000069020	MAST4	protein_coding	chr5	66463991	66463996	66463991	66463996	+	3	0	AGO1-4,AGO3	0	0	1	0	0	0	0	3
MIMAT0004929	hsa-miR-190b	ENSG00000069020	MAST4	protein_coding	chr5	66464895	66464901	66464895	66464901	+	6	0	AGO1-4,AGO2	0	0	1	0	0	0	0	3
MIMAT0004929	hsa-miR-190b	ENSG00000153044	CENPH	protein_coding	chr5	68505723	68505730	68505723	68505730	+	1	0	AGO2	1	0	0	0	0	0	0	7
MIMAT0004929	hsa-miR-190b	ENSG00000131844	MCCC2	protein_coding	chr5	70892121	70892141	70892121	70892141	+	3	0	AGO1-4,AGO2	0	0	0	0	1	0	0	6
MIMAT0004929	hsa-miR-190b	ENSG00000131711	MAP1B	protein_coding	chr5	71492778	71492806	71492778	71492806	+	11	0	AGO1,AGO1-4,AGO2	0	0	0	1	0	0	0	2
MIMAT0004929	hsa-miR-190b	ENSG00000131711	MAP1B	protein_coding	chr5	71504451	71504456	71504429	71504457	+	8	0	AGO1,AGO1-4,AGO2	1	0	0	1	1	1	1	2
MIMAT0004929	hsa-miR-190b	ENSG00000131711	MAP1B	protein_coding	chr5	71505243	71505248	71505221	71505249	+	19	0	AGO1,AGO1-4,AGO2,AGO3	1	0	0	1	0	1	0	2
MIMAT0004929	hsa-miR-190b	ENSG00000083312	TNPO1	protein_coding	chr5	72205238	72205243	72205238	72205243	+	2	0	AGO1-4	1	0	0	0	0	0	0	2
MIMAT0004929	hsa-miR-190b	ENSG00000083312	TNPO1	protein_coding	chr5	72209940	72209946	72209927	72209947	+	15	2	AGO1-4,AGO2	1	0	0	0	1	0	1	2
MIMAT0004929	hsa-miR-190b	ENSG00000049860	HEXB	protein_coding	chr5	73985265	73985285	73985265	73985285	+	2	0	AGO1-4	0	0	0	0	1	0	0	1
MIMAT0004929	hsa-miR-190b	ENSG00000145703	IQGAP2	protein_coding	chr5	76003346	76003353	76003335	76003354	+	4	0	AGO2	1	0	0	0	1	0	0	2
MIMAT0004929	hsa-miR-190b	ENSG00000181104	F2R	protein_coding	chr5	76029935	76029941	76029914	76029942	+	4	0	AGO2	1	0	1	1	1	0	0	1
MIMAT0004929	hsa-miR-190b	ENSG00000181104	F2R	protein_coding	chr5	76030935	76030941	76030914	76030942	+	4	0	AGO2	1	0	1	1	1	0	0	1
MIMAT0004929	hsa-miR-190b	ENSG00000152409	JMY	protein_coding	chr5	78617859	78617864	78617859	78617864	+	2	0	AGO2	1	0	1	0	0	0	0	3
MIMAT0004929	hsa-miR-190b	ENSG00000039319	ZFYVE16	protein_coding	chr5	79774766	79774771	79774766	79774772	+	1	0	AGO2	1	0	0	0	0	1	0	2
MIMAT0004929	hsa-miR-190b	ENSG00000133302	SLF1	protein_coding	chr5	93964523	93964543	93964523	93964543	+	2	0	AGO1-4,AGO2	0	0	0	0	1	0	0	1
MIMAT0004929	hsa-miR-190b	ENSG00000164292	RHOBTB3	protein_coding	chr5	95130263	95130268	95130263	95130268	+	5	0	AGO1-4,AGO2	1	0	0	0	0	0	0	1
MIMAT0004929	hsa-miR-190b	ENSG00000153113	CAST	protein_coding	chr5	96108871	96108877	96108856	96108878	+	10	0	AGO1,AGO2	1	0	0	0	1	0	0	4
MIMAT0004929	hsa-miR-190b	ENSG00000113441	LNPEP	protein_coding	chr5	96370839	96370844	96370839	96370844	+	3	0	AGO1-4	0	0	1	0	0	0	0	6
MIMAT0004929	hsa-miR-190b	ENSG00000113441	LNPEP	protein_coding	chr5	96371163	96371168	96371163	96371168	+	1	0	AGO1-4	0	0	1	0	0	0	0	6
MIMAT0004929	hsa-miR-190b	ENSG00000113441	LNPEP	protein_coding	chr5	96372157	96372162	96372157	96372162	+	1	0	AGO1-4	0	0	1	0	0	0	0	6
MIMAT0004929	hsa-miR-190b	ENSG00000174136	RGMB	protein_coding	chr5	98131654	98131659	98131654	98131659	+	1	0	AGO1	1	0	0	0	0	0	0	2
MIMAT0004929	hsa-miR-190b	ENSG00000181751	C5orf30	protein_coding	chr5	102613795	102613800	102613795	102613800	+	4	0	AGO1-4,AGO2	1	0	0	0	0	0	0	3
MIMAT0004929	hsa-miR-190b	ENSG00000164209	SLC25A46	protein_coding	chr5	110098237	110098242	110098237	110098242	+	1	0	AGO1-4	1	0	0	0	0	0	0	3
MIMAT0004929	hsa-miR-190b	ENSG00000172795	DCP2	protein_coding	chr5	112354893	112354898	112354893	112354898	+	1	0	AGO1-4	1	0	0	0	0	0	0	4
MIMAT0004929	hsa-miR-190b	ENSG00000172869	DMXL1	protein_coding	chr5	118583140	118583146	118583119	118583147	+	6	0	AGO1-4,AGO2	1	0	0	1	1	0	0	2
MIMAT0004929	hsa-miR-190b	ENSG00000064652	SNX24	protein_coding	chr5	122343794	122343799	122343779	122343800	+	3	0	AGO1-4,AGO2	1	0	0	0	1	0	0	4
MIMAT0004929	hsa-miR-190b	ENSG00000066583	ISOC1	protein_coding	chr5	128449262	128449268	128449250	128449269	+	7	0	AGO1,AGO1-4,AGO2	1	0	1	0	1	0	0	1
MIMAT0004929	hsa-miR-190b	ENSG00000113522	RAD50	protein_coding	chr5	131924392	131924420	131924392	131924420	+	1	0	AGO2	0	0	0	1	0	0	0	3
MIMAT0004929	hsa-miR-190b	ENSG00000283782	AC116366.3	protein_coding	chr5	131924392	131924420	131924392	131924420	+	1	0	AGO2	0	0	0	1	0	0	0	0
MIMAT0004929	hsa-miR-190b	ENSG00000113522	RAD50	protein_coding	chr5	131978126	131978131	131978104	131978132	+	4	0	AGO2	1	0	0	1	0	0	0	3
MIMAT0004929	hsa-miR-190b	ENSG00000283782	AC116366.3	protein_coding	chr5	131978126	131978131	131978104	131978132	+	4	0	AGO2	1	0	0	1	0	0	0	0
MIMAT0004929	hsa-miR-190b	ENSG00000119048	UBE2B	protein_coding	chr5	133727000	133727005	133727000	133727005	+	4	0	AGO1,AGO1-4,AGO2	1	0	1	0	0	0	0	2
MIMAT0004929	hsa-miR-190b	ENSG00000113615	SEC24A	protein_coding	chr5	134062874	134062879	134062874	134062879	+	4	0	AGO2	1	0	0	0	0	0	0	1
MIMAT0004929	hsa-miR-190b	ENSG00000132570	PCBD2	protein_coding	chr5	134296776	134296781	134296776	134296781	+	1	0	AGO1-4	1	0	0	0	0	0	0	4
MIMAT0004929	hsa-miR-190b	ENSG00000146007	ZMAT2	protein_coding	chr5	140085781	140085786	140085781	140085786	+	3	0	AGO1-4,AGO2	1	0	0	0	0	0	0	4
MIMAT0004929	hsa-miR-190b	ENSG00000187372	PCDHB13	protein_coding	chr5	140596496	140596502	140596475	140596503	+	2	0	AGO1-4,AGO2	1	0	0	1	1	0	0	0
MIMAT0004929	hsa-miR-190b	ENSG00000145882	PCYOX1L	protein_coding	chr5	148748853	148748858	148748853	148748858	+	1	0	AGO1-4	1	0	0	0	0	0	0	2
MIMAT0004929	hsa-miR-190b	ENSG00000171992	SYNPO	protein_coding	chr5	150037919	150037924	150037919	150037924	+	2	0	AGO1-4	1	0	0	0	0	0	0	3
MIMAT0004929	hsa-miR-190b	ENSG00000164332	UBLCP1	protein_coding	chr5	158712745	158712751	158712733	158712752	+	1	0	AGO2	1	0	0	0	1	0	0	4
MIMAT0004929	hsa-miR-190b	ENSG00000113719	ERGIC1	protein_coding	chr5	172378153	172378158	172378153	172378158	+	3	0	AGO1-4	1	0	0	0	0	0	0	3
MIMAT0004929	hsa-miR-190b	ENSG00000164463	CREBRF	protein_coding	chr5	172563267	172563272	172563267	172563272	+	3	0	AGO1-4,AGO2	1	0	1	0	0	0	0	6
MIMAT0004929	hsa-miR-190b	ENSG00000145920	CPLX2	protein_coding	chr5	175308316	175308321	175308316	175308321	+	1	0	AGO2	1	0	1	0	0	0	0	1
MIMAT0004929	hsa-miR-190b	ENSG00000165671	NSD1	protein_coding	chr5	176722592	176722597	176722592	176722597	+	6	0	AGO1-4,AGO2	1	0	0	0	0	0	0	3
MIMAT0004929	hsa-miR-190b	ENSG00000113300	CNOT6	protein_coding	chr5	180005184	180005189	180005184	180005189	+	6	0	AGO1-4,AGO2,AGO3	1	0	0	0	0	0	0	3
MIMAT0004929	hsa-miR-190b	ENSG00000170542	SERPINB9	protein_coding	chr6	2889194	2889200	2889193	2889213	-	3	0	AGO2	1	0	0	0	1	0	0	3
MIMAT0004929	hsa-miR-190b	ENSG00000124783	SSR1	protein_coding	chr6	7288232	7288238	7288232	7288238	-	2	0	AGO1-4,AGO2	1	0	0	0	0	0	0	1
MIMAT0004929	hsa-miR-190b	ENSG00000197977	ELOVL2	protein_coding	chr6	10981438	10981443	10981438	10981445	-	1	0	AGO2	1	0	1	0	0	0	0	1
MIMAT0004929	hsa-miR-190b	ENSG00000197977	ELOVL2	protein_coding	chr6	10981898	10981903	10981898	10981903	-	1	0	AGO1-4	1	0	1	0	0	0	0	1
MIMAT0004929	hsa-miR-190b	ENSG00000145990	GFOD1	protein_coding	chr6	13469726	13469731	13469726	13469731	-	1	0	AGO1-4	1	0	0	0	0	0	0	3
MIMAT0004929	hsa-miR-190b	ENSG00000187461	AL583828.1	protein_coding	chr6	13469726	13469731	13469726	13469731	-	1	0	AGO1-4	1	0	0	0	0	0	0	0
MIMAT0004929	hsa-miR-190b	ENSG00000137177	KIF13A	protein_coding	chr6	17763928	17763933	17763928	17763933	-	1	0	AGO2	1	0	0	0	0	0	0	3
MIMAT0004929	hsa-miR-190b	ENSG00000180596	HIST1H2BC	protein_coding	chr6	26115336	26115357	26115336	26115357	-	1	0	AGO1-4	0	0	0	0	1	0	0	1
MIMAT0004929	hsa-miR-190b	ENSG00000158691	ZSCAN12	protein_coding	chr6	28347667	28347672	28347667	28347672	-	3	0	AGO1-4,AGO2	0	0	1	0	0	0	0	1
MIMAT0004929	hsa-miR-190b	ENSG00000158691	ZSCAN12	protein_coding	chr6	28349113	28349118	28349113	28349118	-	4	0	AGO2	0	0	1	0	0	0	0	1
MIMAT0004929	hsa-miR-190b	ENSG00000231925	TAPBP	protein_coding	chr6	33268815	33268836	33268815	33268843	-	10	0	AGO1-4,AGO2	0	0	0	1	1	0	0	2
MIMAT0004929	hsa-miR-190b	ENSG00000007866	TEAD3	protein_coding	chr6	35441574	35441579	35441574	35441579	-	4	0	AGO1-4,AGO2	1	0	0	0	0	0	0	4
MIMAT0004929	hsa-miR-190b	ENSG00000096063	SRPK1	protein_coding	chr6	35802692	35802697	35802692	35802697	-	4	0	AGO1,AGO1-4,AGO2	1	0	0	0	0	0	0	8
MIMAT0004929	hsa-miR-190b	ENSG00000183826	BTBD9	protein_coding	chr6	38140873	38140878	38140873	38140878	-	1	0	AGO1	1	0	0	0	0	0	0	1
MIMAT0004929	hsa-miR-190b	ENSG00000012660	ELOVL5	protein_coding	chr6	53132565	53132571	53132564	53132585	-	9	0	AGO1,AGO1-4,AGO2	1	0	0	0	1	0	0	3
MIMAT0004929	hsa-miR-190b	ENSG00000001084	GCLC	protein_coding	chr6	53363325	53363331	53363324	53363352	-	10	0	AGO1-4,AGO2	1	0	1	1	1	1	0	4
MIMAT0004929	hsa-miR-190b	ENSG00000112697	TMEM30A	protein_coding	chr6	75965358	75965363	75965358	75965363	-	11	0	AGO1,AGO1-4,AGO2	1	0	1	0	0	0	0	2
MIMAT0004929	hsa-miR-190b	ENSG00000112697	TMEM30A	protein_coding	chr6	75965606	75965611	75965606	75965611	-	14	0	AGO1-4,AGO2	1	0	1	0	0	0	0	2
MIMAT0004929	hsa-miR-190b	ENSG00000146247	PHIP	protein_coding	chr6	79649391	79649397	79649390	79649410	-	2	0	AGO1,AGO2	0	0	0	0	1	1	0	2
MIMAT0004929	hsa-miR-190b	ENSG00000146247	PHIP	protein_coding	chr6	79649761	79649767	79649761	79649767	-	3	0	AGO1-4,AGO2	0	0	0	0	0	1	1	2
MIMAT0004929	hsa-miR-190b	ENSG00000118402	ELOVL4	protein_coding	chr6	80626275	80626280	80626274	80626294	-	4	0	AGO2	1	0	0	0	1	0	0	5
MIMAT0004929	hsa-miR-190b	ENSG00000111880	RNGTT	protein_coding	chr6	89321081	89321086	89321081	89321086	-	3	0	AGO1-4,AGO2	1	0	0	0	0	0	0	2
MIMAT0004929	hsa-miR-190b	ENSG00000112182	BACH2	protein_coding	chr6	90639552	90639557	90639551	90639579	-	1	0	AGO1	1	0	1	1	0	0	0	4
MIMAT0004929	hsa-miR-190b	ENSG00000146263	MMS22L	protein_coding	chr6	97593966	97593971	97593966	97593971	-	1	0	AGO2	1	0	0	0	0	0	0	3
MIMAT0004929	hsa-miR-190b	ENSG00000112249	ASCC3	protein_coding	chr6	101110289	101110317	101110289	101110317	-	4	0	AGO1-4,AGO2	0	0	0	1	0	0	0	4
MIMAT0004929	hsa-miR-190b	ENSG00000085382	HACE1	protein_coding	chr6	105231972	105232000	105231972	105232000	-	1	0	AGO1-4	0	0	0	1	0	0	0	2
MIMAT0004929	hsa-miR-190b	ENSG00000081087	OSTM1	protein_coding	chr6	108365961	108365967	108365960	108365979	-	2	0	AGO1-4,AGO2	1	0	0	0	1	0	0	0
MIMAT0004929	hsa-miR-190b	ENSG00000196591	HDAC2	protein_coding	chr6	114259482	114259487	114259482	114259487	-	3	0	AGO1-4,AGO2	1	0	1	0	0	0	0	3
MIMAT0004929	hsa-miR-190b	ENSG00000111885	MAN1A1	protein_coding	chr6	119499187	119499192	119499187	119499192	-	1	0	AGO2	0	0	1	0	0	0	0	1
MIMAT0004929	hsa-miR-190b	ENSG00000111885	MAN1A1	protein_coding	chr6	119500801	119500806	119500801	119500806	-	1	0	AGO2	1	0	1	0	0	0	0	1
MIMAT0004929	hsa-miR-190b	ENSG00000079950	STX7	protein_coding	chr6	132781075	132781080	132781075	132781080	-	1	0	AGO1-4	0	0	1	0	0	0	0	2
MIMAT0004929	hsa-miR-190b	ENSG00000029363	BCLAF1	protein_coding	chr6	136581321	136581326	136581321	136581326	-	3	0	AGO1,AGO1-4,AGO2	1	0	0	0	0	0	0	1
MIMAT0004929	hsa-miR-190b	ENSG00000112378	PERP	protein_coding	chr6	138412654	138412659	138412654	138412659	-	9	0	AGO1,AGO1-4,AGO2	1	0	0	0	0	0	0	5
MIMAT0004929	hsa-miR-190b	ENSG00000135597	REPS1	protein_coding	chr6	139250995	139251023	139250995	139251023	-	1	0	AGO1-4	0	0	0	1	0	0	0	4
MIMAT0004929	hsa-miR-190b	ENSG00000189007	ADAT2	protein_coding	chr6	143744567	143744572	143744567	143744572	-	1	0	AGO1-4	1	0	0	0	0	0	0	1
MIMAT0004929	hsa-miR-190b	ENSG00000146414	SHPRH	protein_coding	chr6	146240498	146240526	146240498	146240526	-	1	0	AGO2	0	0	0	1	0	0	0	1
MIMAT0004929	hsa-miR-190b	ENSG00000120256	LRP11	protein_coding	chr6	150140314	150140320	150140313	150140341	-	3	3	AGO1-4,AGO2	1	0	1	1	1	0	0	5
MIMAT0004929	hsa-miR-190b	ENSG00000026652	AGPAT4	protein_coding	chr6	161554701	161554706	161554701	161554706	-	3	0	AGO1-4	1	0	0	0	0	0	0	2
MIMAT0004929	hsa-miR-190b	ENSG00000112739	PRPF4B	protein_coding	chr6	4063893	4063900	4063893	4063900	+	1	0	AGO2	1	0	0	0	0	0	0	4
MIMAT0004929	hsa-miR-190b	ENSG00000007944	MYLIP	protein_coding	chr6	16147148	16147155	16147135	16147156	+	11	0	AGO1-4,AGO2	1	0	0	0	1	0	0	1
MIMAT0004929	hsa-miR-190b	ENSG00000112186	CAP2	protein_coding	chr6	17556953	17556958	17556953	17556958	+	1	0	AGO2	1	0	0	0	0	0	0	0
MIMAT0004929	hsa-miR-190b	ENSG00000137414	FAM8A1	protein_coding	chr6	17610049	17610055	17610035	17610056	+	3	0	AGO1,AGO2	1	0	0	0	1	0	0	0
MIMAT0004929	hsa-miR-190b	ENSG00000137393	RNF144B	protein_coding	chr6	18466877	18466882	18466855	18466883	+	3	0	AGO1-4,AGO2	1	0	1	1	0	0	0	4
MIMAT0004929	hsa-miR-190b	ENSG00000137393	RNF144B	protein_coding	chr6	18467783	18467803	18467775	18467803	+	1	0	AGO1-4	0	0	0	1	1	0	0	4
MIMAT0004929	hsa-miR-190b	ENSG00000124532	MRS2	protein_coding	chr6	24424222	24424228	24424201	24424229	+	20	0	AGO1-4,AGO2	1	0	1	1	1	0	0	3
MIMAT0004929	hsa-miR-190b	ENSG00000186470	BTN3A2	protein_coding	chr6	26377226	26377231	26377226	26377231	+	1	0	AGO2	1	0	0	0	0	0	0	3
MIMAT0004929	hsa-miR-190b	ENSG00000182952	HMGN4	protein_coding	chr6	26546339	26546345	26546324	26546346	+	3	0	AGO1-4,AGO2	1	0	0	0	1	0	0	4
MIMAT0004929	hsa-miR-190b	ENSG00000198315	ZKSCAN8	protein_coding	chr6	28122473	28122479	28122459	28122480	+	7	0	AGO1-4	1	0	0	0	1	0	0	2
MIMAT0004929	hsa-miR-190b	ENSG00000198315	ZKSCAN8	protein_coding	chr6	28125155	28125160	28125140	28125161	+	1	0	AGO1-4	1	0	0	0	1	0	0	2
MIMAT0004929	hsa-miR-190b	ENSG00000204619	PPP1R11	protein_coding	chr6	30037683	30037703	30037683	30037703	+	2	0	AGO1-4,AGO2	0	0	0	0	1	0	0	2
MIMAT0004929	hsa-miR-190b	ENSG00000204564	C6orf136	protein_coding	chr6	30620891	30620897	30620878	30620898	+	8	0	AGO1,AGO1-4,AGO2	0	0	1	0	1	0	0	4
MIMAT0004929	hsa-miR-190b	ENSG00000197283	SYNGAP1	protein_coding	chr6	33421173	33421179	33421160	33421180	+	3	0	AGO1-4,AGO2	1	0	0	0	1	0	1	2
MIMAT0004929	hsa-miR-190b	ENSG00000064999	ANKS1A	protein_coding	chr6	35056928	35056933	35056928	35056933	+	1	0	AGO1-4	1	0	0	0	0	0	0	4
MIMAT0004929	hsa-miR-190b	ENSG00000112062	MAPK14	protein_coding	chr6	36064359	36064378	36064359	36064378	+	1	0	AGO1-4	0	0	0	0	1	0	0	4
MIMAT0004929	hsa-miR-190b	ENSG00000112078	KCTD20	protein_coding	chr6	36457619	36457624	36457619	36457624	+	1	0	AGO2	1	0	0	0	0	0	0	3
MIMAT0004929	hsa-miR-190b	ENSG00000065491	TBC1D22B	protein_coding	chr6	37300304	37300309	37300304	37300309	+	1	0	AGO2	1	0	0	0	0	0	0	2
MIMAT0004929	hsa-miR-190b	ENSG00000024048	UBR2	protein_coding	chr6	42661109	42661114	42661087	42661130	+	1	0	AGO1-4	0	0	1	2	0	1	0	1
MIMAT0004929	hsa-miR-190b	ENSG00000024048	UBR2	protein_coding	chr6	42661124	42661129	42661124	42661129	+	1	0	AGO1-4	0	0	1	0	0	0	0	1
MIMAT0004929	hsa-miR-190b	ENSG00000124813	RUNX2	protein_coding	chr6	45516060	45516065	45516060	45516065	+	1	0	AGO1-4	1	0	0	0	0	0	0	3
MIMAT0004929	hsa-miR-190b	ENSG00000001561	ENPP4	protein_coding	chr6	46114109	46114114	46114109	46114114	+	1	0	AGO2	1	0	0	0	0	0	0	2
MIMAT0004929	hsa-miR-190b	ENSG00000198087	CD2AP	protein_coding	chr6	47594137	47594142	47594137	47594142	+	2	5	AGO1-4,AGO2	1	0	0	0	0	0	0	4
MIMAT0004929	hsa-miR-190b	ENSG00000031691	CENPQ	protein_coding	chr6	49460313	49460318	49460313	49460318	+	4	0	AGO1-4,AGO2	1	0	0	0	0	0	0	3
MIMAT0004929	hsa-miR-190b	ENSG00000170915	PAQR8	protein_coding	chr6	52271916	52271923	52271904	52271924	+	1	0	AGO1-4	1	0	0	0	1	0	0	4
MIMAT0004929	hsa-miR-190b	ENSG00000156535	CD109	protein_coding	chr6	74536143	74536150	74536143	74536150	+	2	0	AGO2	1	0	0	0	0	0	0	5
MIMAT0004929	hsa-miR-190b	ENSG00000112701	SENP6	protein_coding	chr6	76388691	76388696	76388691	76388696	+	1	0	AGO1-4	0	0	1	0	0	0	0	1
MIMAT0004929	hsa-miR-190b	ENSG00000196586	MYO6	protein_coding	chr6	76629038	76629043	76629038	76629043	+	1	0	AGO1-4	1	0	0	0	0	0	0	2
MIMAT0004929	hsa-miR-190b	ENSG00000198478	SH3BGRL2	protein_coding	chr6	80411643	80411648	80411643	80411648	+	6	0	AGO1,AGO1-4,AGO2	1	0	0	0	0	0	0	2
MIMAT0004929	hsa-miR-190b	ENSG00000146278	PNRC1	protein_coding	chr6	89793955	89793960	89793955	89793960	+	15	1	AGO1,AGO1-4,AGO2	1	0	0	0	0	0	0	3
MIMAT0004929	hsa-miR-190b	ENSG00000146281	PM20D2	protein_coding	chr6	89875109	89875114	89875109	89875114	+	10	0	AGO1,AGO1-4,AGO2	1	0	1	0	0	0	0	4
MIMAT0004929	hsa-miR-190b	ENSG00000184486	POU3F2	protein_coding	chr6	99286406	99286411	99286384	99286412	+	5	0	AGO1,AGO2	1	0	0	1	1	0	1	2
MIMAT0004929	hsa-miR-190b	ENSG00000112297	CRYBG1	protein_coding	chr6	107018186	107018193	107018174	107018194	+	3	0	AGO1-4,AGO2	1	0	0	0	1	0	0	4
MIMAT0004929	hsa-miR-190b	ENSG00000118689	FOXO3	protein_coding	chr6	109003952	109003959	109003940	109003960	+	1	0	AGO1-4	1	1	0	0	0	0	0	2
MIMAT0004929	hsa-miR-190b	ENSG00000118689	FOXO3	protein_coding	chr6	109005613	109005618	109005613	109005618	+	2	0	AGO1-4,AGO2	1	0	0	0	0	0	0	2
MIMAT0004929	hsa-miR-190b	ENSG00000173214	MFSD4B	protein_coding	chr6	111589519	111589526	111589505	111589527	+	3	0	AGO1-4,AGO2	1	0	0	0	1	0	0	4
MIMAT0004929	hsa-miR-190b	ENSG00000173214	MFSD4B	protein_coding	chr6	111589904	111589909	111589904	111589909	+	2	0	AGO1-4	1	0	0	0	0	0	0	4
MIMAT0004929	hsa-miR-190b	ENSG00000178425	NT5DC1	protein_coding	chr6	116565674	116565681	116565654	116565682	+	1	0	AGO1-4	1	0	0	1	1	0	0	0
MIMAT0004929	hsa-miR-190b	ENSG00000196911	KPNA5	protein_coding	chr6	117054012	117054018	117053991	117054019	+	10	0	AGO1-4,AGO2	0	0	1	1	0	0	0	3
MIMAT0004929	hsa-miR-190b	ENSG00000196911	KPNA5	protein_coding	chr6	117054348	117054353	117054326	117054354	+	4	0	AGO2	0	0	1	1	0	0	0	3
MIMAT0004929	hsa-miR-190b	ENSG00000196911	KPNA5	protein_coding	chr6	117055070	117055076	117055049	117055077	+	3	0	AGO1-4,AGO2	0	0	1	1	0	0	0	3
MIMAT0004929	hsa-miR-190b	ENSG00000196911	KPNA5	protein_coding	chr6	117055600	117055606	117055579	117055607	+	8	0	AGO1,AGO2	0	1	1	1	0	0	0	3
MIMAT0004929	hsa-miR-190b	ENSG00000196911	KPNA5	protein_coding	chr6	117056338	117056366	117056338	117056366	+	1	0	AGO2	0	0	0	1	0	0	0	3
MIMAT0004929	hsa-miR-190b	ENSG00000153989	NUS1	protein_coding	chr6	118029856	118029861	118029854	118029861	+	4	0	AGO1-4,AGO2	1	0	1	0	0	0	0	2
MIMAT0004929	hsa-miR-190b	ENSG00000153989	NUS1	protein_coding	chr6	118030740	118030745	118030740	118030745	+	4	0	AGO1-4,AGO2,AGO3	1	0	1	0	0	0	0	2
MIMAT0004929	hsa-miR-190b	ENSG00000111875	ASF1A	protein_coding	chr6	119230009	119230014	119230009	119230014	+	8	0	AGO1,AGO2	1	0	0	0	0	0	0	3
MIMAT0004929	hsa-miR-190b	ENSG00000111912	NCOA7	protein_coding	chr6	126252120	126252125	126252118	126252125	+	3	0	AGO1-4,AGO2	1	0	1	0	0	0	0	4
MIMAT0004929	hsa-miR-190b	ENSG00000112319	EYA4	protein_coding	chr6	133852203	133852208	133852203	133852208	+	1	0	AGO2	1	0	0	0	0	0	0	2
MIMAT0004929	hsa-miR-190b	ENSG00000146386	ABRACL	protein_coding	chr6	139364041	139364056	139364041	139364056	+	6	0	AGO1,AGO1-4,AGO2	0	0	0	0	1	0	0	3
MIMAT0004929	hsa-miR-190b	ENSG00000112406	HECA	protein_coding	chr6	139498293	139498299	139498272	139498300	+	6	0	AGO1,AGO2	1	0	1	1	1	1	1	2
MIMAT0004929	hsa-miR-190b	ENSG00000112419	PHACTR2	protein_coding	chr6	144147362	144147368	144147362	144147368	+	1	0	AGO2	1	0	0	0	0	0	0	3
MIMAT0004929	hsa-miR-190b	ENSG00000111962	UST	protein_coding	chr6	149395525	149395530	149395525	149395530	+	1	0	AGO1-4	1	0	0	0	0	0	0	5
MIMAT0004929	hsa-miR-190b	ENSG00000055211	GINM1	protein_coding	chr6	149911975	149911991	149911975	149911991	+	2	0	AGO1-4,AGO2	0	0	0	0	1	0	0	1
MIMAT0004929	hsa-miR-190b	ENSG00000120262	CCDC170	protein_coding	chr6	151939920	151939925	151939920	151939925	+	1	0	AGO1-4	1	0	0	0	0	0	0	1
MIMAT0004929	hsa-miR-190b	ENSG00000091831	ESR1	protein_coding	chr6	152422272	152422277	152422272	152422278	+	5	0	AGO1-4	1	0	0	0	0	0	1	3
MIMAT0004929	hsa-miR-190b	ENSG00000213079	SCAF8	protein_coding	chr6	155154908	155154913	155154894	155154914	+	9	0	AGO2	1	0	0	0	1	0	0	1
MIMAT0004929	hsa-miR-190b	ENSG00000164694	FNDC1	protein_coding	chr6	159693077	159693083	159693061	159693084	+	1	0	AGO1-4	1	0	1	0	1	0	0	3
MIMAT0004929	hsa-miR-190b	ENSG00000130396	AFDN	protein_coding	chr6	168363900	168363905	168363900	168363905	+	3	0	AGO1-4,AGO2	1	0	0	0	0	0	0	1
MIMAT0004929	hsa-miR-190b	ENSG00000146535	GNA12	protein_coding	chr7	2769328	2769334	2769328	2769334	-	3	0	AGO1-4	1	0	0	0	0	0	0	3
MIMAT0004929	hsa-miR-190b	ENSG00000136240	KDELR2	protein_coding	chr7	6501859	6501864	6501859	6501864	-	2	0	AGO1-4,AGO2	1	0	0	0	0	0	0	2
MIMAT0004929	hsa-miR-190b	ENSG00000164631	ZNF12	protein_coding	chr7	6728554	6728559	6728554	6728559	-	4	0	AGO1-4	1	0	0	0	0	0	0	5
MIMAT0004929	hsa-miR-190b	ENSG00000164631	ZNF12	protein_coding	chr7	6730205	6730210	6730205	6730210	-	13	0	AGO1-4,AGO2	1	0	0	0	0	0	0	5
MIMAT0004929	hsa-miR-190b	ENSG00000146574	CCZ1B	protein_coding	chr7	6838827	6838847	6838827	6838847	-	2	0	AGO1-4	0	0	0	0	1	0	0	3
MIMAT0004929	hsa-miR-190b	ENSG00000071189	SNX13	protein_coding	chr7	17830558	17830564	17830558	17830564	-	3	0	AGO1-4,AGO2	0	0	0	0	0	0	1	2
MIMAT0004929	hsa-miR-190b	ENSG00000122566	HNRNPA2B1	protein_coding	chr7	26230774	26230779	26230773	26230801	-	14	0	AGO1,AGO1-4,AGO2	1	0	0	1	1	1	1	4
MIMAT0004929	hsa-miR-190b	ENSG00000253293	HOXA10	protein_coding	chr7	27210749	27210754	27210749	27210754	-	12	0	AGO1,AGO1-4,AGO2	1	0	1	0	0	0	0	3
MIMAT0004929	hsa-miR-190b	ENSG00000253293	HOXA10	protein_coding	chr7	27211287	27211292	27211287	27211292	-	10	0	AGO1,AGO1-4,AGO2	1	0	1	0	0	0	0	3
MIMAT0004929	hsa-miR-190b	ENSG00000106031	HOXA13	protein_coding	chr7	27235358	27235363	27235358	27235363	-	1	0	AGO2	0	0	1	0	0	0	0	5
MIMAT0004929	hsa-miR-190b	ENSG00000153814	JAZF1	protein_coding	chr7	27870643	27870648	27870643	27870648	-	4	0	AGO2	1	0	0	0	0	0	0	3
MIMAT0004929	hsa-miR-190b	ENSG00000173852	DPY19L1	protein_coding	chr7	34971105	34971110	34971105	34971110	-	2	0	AGO1-4	1	0	0	0	0	0	0	4
MIMAT0004929	hsa-miR-190b	ENSG00000164542	KIAA0895	protein_coding	chr7	36365010	36365016	36365009	36365029	-	3	0	AGO1-4,AGO2	1	0	0	0	1	0	0	2
MIMAT0004929	hsa-miR-190b	ENSG00000106571	GLI3	protein_coding	chr7	42001322	42001327	42001322	42001327	-	2	0	AGO2	1	0	0	0	0	0	0	4
MIMAT0004929	hsa-miR-190b	ENSG00000122678	POLM	protein_coding	chr7	44112226	44112231	44112226	44112231	-	2	0	AGO1-4	1	0	0	0	0	0	0	4
MIMAT0004929	hsa-miR-190b	ENSG00000146676	PURB	protein_coding	chr7	44922260	44922265	44922260	44922265	-	8	0	AGO1,AGO1-4,AGO2	1	0	0	0	0	0	0	2
MIMAT0004929	hsa-miR-190b	ENSG00000136273	HUS1	protein_coding	chr7	48004771	48004777	48004770	48004798	-	1	0	AGO2	1	0	1	1	1	0	0	2
MIMAT0004929	hsa-miR-190b	ENSG00000154978	VOPP1	protein_coding	chr7	55539984	55539989	55539984	55539989	-	2	0	AGO1-4	1	0	0	0	0	0	0	2
MIMAT0004929	hsa-miR-190b	ENSG00000106638	TBL2	protein_coding	chr7	72988432	72988452	72988432	72988452	-	1	0	AGO1-4	0	1	0	0	0	0	0	1
MIMAT0004929	hsa-miR-190b	ENSG00000187391	MAGI2	protein_coding	chr7	77648132	77648138	77648131	77648150	-	1	0	AGO1-4	1	0	0	0	1	0	1	3
MIMAT0004929	hsa-miR-190b	ENSG00000075223	SEMA3C	protein_coding	chr7	80373882	80373887	80373882	80373887	-	10	0	AGO1-4,AGO2	1	0	0	0	0	0	0	5
MIMAT0004929	hsa-miR-190b	ENSG00000019991	HGF	protein_coding	chr7	81331666	81331672	81331665	81331693	-	3	0	AGO1-4,AGO2	1	0	0	1	1	1	1	2
MIMAT0004929	hsa-miR-190b	ENSG00000075213	SEMA3A	protein_coding	chr7	83587784	83587789	83587784	83587789	-	1	0	AGO2	1	0	1	0	0	0	0	5
MIMAT0004929	hsa-miR-190b	ENSG00000075213	SEMA3A	protein_coding	chr7	83589326	83589331	83589326	83589331	-	1	0	AGO2	1	0	1	0	0	0	0	5
MIMAT0004929	hsa-miR-190b	ENSG00000153993	SEMA3D	protein_coding	chr7	84627867	84627872	84627867	84627872	-	1	0	AGO2	1	0	0	0	0	0	0	4
MIMAT0004929	hsa-miR-190b	ENSG00000135185	TMEM243	protein_coding	chr7	86825791	86825797	86825790	86825809	-	8	0	AGO1-4,AGO2	1	0	0	0	1	0	0	5
MIMAT0004929	hsa-miR-190b	ENSG00000105810	CDK6	protein_coding	chr7	92235406	92235411	92235406	92235411	-	14	0	AGO1,AGO2,AGO3	1	0	0	0	0	0	0	8
MIMAT0004929	hsa-miR-190b	ENSG00000241468	ATP5MF	protein_coding	chr7	99055856	99055861	99055856	99055861	-	17	0	AGO1,AGO1-4,AGO2	1	0	0	0	0	0	0	4
MIMAT0004929	hsa-miR-190b	ENSG00000146776	ATXN7L1	protein_coding	chr7	105246223	105246229	105246222	105246241	-	15	0	AGO1,AGO1-4,AGO2,AGO3	0	0	0	0	1	1	1	6
MIMAT0004929	hsa-miR-190b	ENSG00000105967	TFEC	protein_coding	chr7	115580165	115580172	115580164	115580192	-	1	0	AGO2	1	0	0	1	1	0	0	4
MIMAT0004929	hsa-miR-190b	ENSG00000179562	GCC1	protein_coding	chr7	127221560	127221566	127221559	127221578	-	2	0	AGO2	1	0	0	0	1	0	0	4
MIMAT0004929	hsa-miR-190b	ENSG00000205060	SLC35B4	protein_coding	chr7	133975987	133975992	133975987	133975992	-	3	0	AGO2	1	0	0	0	0	0	0	8
MIMAT0004929	hsa-miR-190b	ENSG00000205060	SLC35B4	protein_coding	chr7	133976620	133976626	133976619	133976638	-	4	0	AGO1,AGO1-4,AGO2	1	0	0	0	1	0	0	8
MIMAT0004929	hsa-miR-190b	ENSG00000105887	MTPN	protein_coding	chr7	135611707	135611712	135611707	135611712	-	9	0	AGO1,AGO1-4,AGO2	1	0	0	0	0	0	0	7
MIMAT0004929	hsa-miR-190b	ENSG00000182158	CREB3L2	protein_coding	chr7	137563581	137563586	137563581	137563586	-	5	0	AGO1-4,AGO2	1	0	0	0	0	0	0	4
MIMAT0004929	hsa-miR-190b	ENSG00000257093	KIAA1147	protein_coding	chr7	141356623	141356628	141356623	141356628	-	2	0	AGO2	1	0	1	0	0	0	0	5
MIMAT0004929	hsa-miR-190b	ENSG00000055609	KMT2C	protein_coding	chr7	151878576	151878597	151878576	151878597	-	2	0	AGO1-4	0	1	0	0	0	0	0	4
MIMAT0004929	hsa-miR-190b	ENSG00000146587	RBAK	protein_coding	chr7	5103577	5103605	5103577	5103605	+	2	0	AGO1,AGO2	0	0	0	1	0	0	0	2
MIMAT0004929	hsa-miR-190b	ENSG00000146587	RBAK	protein_coding	chr7	5103814	5103842	5103814	5103842	+	7	0	AGO1,AGO1-4,AGO2	0	0	0	1	0	0	0	2
MIMAT0004929	hsa-miR-190b	ENSG00000146587	RBAK	protein_coding	chr7	5105510	5105515	5105488	5105516	+	8	0	AGO2	1	0	0	1	1	1	1	2
MIMAT0004929	hsa-miR-190b	ENSG00000157954	WIPI2	protein_coding	chr7	5270941	5270946	5270941	5270946	+	10	0	AGO1-4,AGO2	1	0	0	0	0	0	0	4
MIMAT0004929	hsa-miR-190b	ENSG00000122674	CCZ1	protein_coding	chr7	5965338	5965345	5965326	5965346	+	2	0	AGO1-4	1	0	0	0	1	0	0	4
MIMAT0004929	hsa-miR-190b	ENSG00000106546	AHR	protein_coding	chr7	17382557	17382576	17382557	17382576	+	4	0	AGO1-4	0	0	0	0	1	0	0	6
MIMAT0004929	hsa-miR-190b	ENSG00000122550	KLHL7	protein_coding	chr7	23214105	23214127	23214099	23214127	+	1	0	AGO1	0	0	0	1	1	0	0	2
MIMAT0004929	hsa-miR-190b	ENSG00000105926	MPP6	protein_coding	chr7	24727470	24727475	24727448	24727476	+	3	0	AGO1,AGO2	1	0	1	1	1	0	1	4
MIMAT0004929	hsa-miR-190b	ENSG00000180354	MTURN	protein_coding	chr7	30200375	30200380	30200375	30200380	+	3	0	AGO1-4,AGO2	1	0	0	0	0	0	0	2
MIMAT0004929	hsa-miR-190b	ENSG00000122547	EEPD1	protein_coding	chr7	36341004	36341009	36341004	36341009	+	1	0	AGO1-4	1	0	0	0	0	0	0	4
MIMAT0004929	hsa-miR-190b	ENSG00000010270	STARD3NL	protein_coding	chr7	38269678	38269683	38269678	38269683	+	7	0	AGO1-4,AGO2	1	0	1	0	0	0	0	1
MIMAT0004929	hsa-miR-190b	ENSG00000010270	STARD3NL	protein_coding	chr7	38270218	38270223	38270205	38270224	+	4	0	AGO2	1	0	1	0	1	0	0	1
MIMAT0004929	hsa-miR-190b	ENSG00000164543	STK17A	protein_coding	chr7	43665033	43665040	43665019	43665041	+	1	0	AGO2	1	0	0	0	1	0	0	4
MIMAT0004929	hsa-miR-190b	ENSG00000185811	IKZF1	protein_coding	chr7	50471268	50471273	50471268	50471273	+	1	0	AGO1-4	1	0	1	0	0	0	0	3
MIMAT0004929	hsa-miR-190b	ENSG00000185811	IKZF1	protein_coding	chr7	50471348	50471353	50471348	50471353	+	2	0	AGO2	1	0	1	0	0	0	0	3
MIMAT0004929	hsa-miR-190b	ENSG00000146729	NIPSNAP2	protein_coding	chr7	56067791	56067796	56067777	56067797	+	3	0	AGO1-4,AGO2	1	0	0	0	1	0	0	2
MIMAT0004929	hsa-miR-190b	ENSG00000197008	ZNF138	protein_coding	chr7	64293231	64293236	64293231	64293236	+	10	0	AGO1-4,AGO2	1	0	0	0	0	0	0	2
MIMAT0004929	hsa-miR-190b	ENSG00000198039	ZNF273	protein_coding	chr7	64389585	64389590	64389585	64389590	+	1	0	AGO1-4	1	0	0	0	0	0	0	2
MIMAT0004929	hsa-miR-190b	ENSG00000106609	TMEM248	protein_coding	chr7	66421532	66421539	66421521	66421540	+	5	0	AGO1,AGO1-4,AGO2	1	0	0	0	1	0	0	7
MIMAT0004929	hsa-miR-190b	ENSG00000006576	PHTF2	protein_coding	chr7	77585686	77585691	77585686	77585691	+	3	0	AGO1-4,AGO2	1	0	0	0	0	0	0	4
MIMAT0004929	hsa-miR-190b	ENSG00000127955	GNAI1	protein_coding	chr7	79848393	79848398	79848393	79848398	+	4	0	AGO2,AGO3	1	0	0	0	0	0	0	3
MIMAT0004929	hsa-miR-190b	ENSG00000005469	CROT	protein_coding	chr7	87022345	87022373	87022345	87022373	+	1	0	AGO1-4	0	0	0	1	0	0	0	4
MIMAT0004929	hsa-miR-190b	ENSG00000005469	CROT	protein_coding	chr7	87027991	87027997	87027970	87027998	+	2	0	AGO2	1	0	1	1	1	0	0	4
MIMAT0004929	hsa-miR-190b	ENSG00000008277	ADAM22	protein_coding	chr7	87829338	87829343	87829338	87829343	+	1	0	AGO2	0	0	1	0	0	0	0	4
MIMAT0004929	hsa-miR-190b	ENSG00000105793	GTPBP10	protein_coding	chr7	90014251	90014268	90014240	90014279	+	3	1	AGO2	0	0	0	2	0	0	0	8
MIMAT0004929	hsa-miR-190b	ENSG00000157224	CLDN12	protein_coding	chr7	90014251	90014268	90014240	90014279	+	3	1	AGO2	0	0	0	2	0	0	0	4
MIMAT0004929	hsa-miR-190b	ENSG00000127995	CASD1	protein_coding	chr7	94185241	94185247	94185231	94185248	+	4	0	AGO1-4,AGO2	1	0	0	0	1	0	0	4
MIMAT0004929	hsa-miR-190b	ENSG00000241685	ARPC1A	protein_coding	chr7	98963655	98963661	98963641	98963662	+	17	0	AGO1,AGO1-4,AGO2	1	0	0	0	1	0	0	10
MIMAT0004929	hsa-miR-190b	ENSG00000198556	ZNF789	protein_coding	chr7	99079056	99079061	99079056	99079061	+	1	0	AGO1-4	0	0	1	0	0	0	0	3
MIMAT0004929	hsa-miR-190b	ENSG00000197037	ZSCAN25	protein_coding	chr7	99229733	99229738	99229733	99229738	+	1	0	AGO2	1	0	1	0	0	0	0	4
MIMAT0004929	hsa-miR-190b	ENSG00000197037	ZSCAN25	protein_coding	chr7	99229884	99229889	99229884	99229889	+	1	0	AGO2	1	0	1	0	0	0	0	4
MIMAT0004929	hsa-miR-190b	ENSG00000106366	SERPINE1	protein_coding	chr7	100781513	100781518	100781513	100781518	+	14	0	AGO1-4,AGO2	1	0	0	0	0	0	0	1
MIMAT0004929	hsa-miR-190b	ENSG00000257923	CUX1	protein_coding	chr7	101893427	101893432	101893427	101893432	+	10	0	AGO1-4,AGO2	0	0	1	0	0	0	0	9
MIMAT0004929	hsa-miR-190b	ENSG00000257923	CUX1	protein_coding	chr7	101894211	101894216	101894211	101894216	+	8	0	AGO1,AGO1-4,AGO2	0	0	1	0	0	0	0	9
MIMAT0004929	hsa-miR-190b	ENSG00000257923	CUX1	protein_coding	chr7	101900482	101900487	101900482	101900487	+	2	0	AGO1-4	0	0	1	0	0	0	0	9
MIMAT0004929	hsa-miR-190b	ENSG00000161057	PSMC2	protein_coding	chr7	103008613	103008618	103008613	103008618	+	4	0	AGO1-4,AGO2	1	0	0	0	0	0	0	4
MIMAT0004929	hsa-miR-190b	ENSG00000091140	DLD	protein_coding	chr7	107561464	107561471	107561453	107561472	+	8	0	AGO1,AGO1-4,AGO2	1	0	0	0	1	0	0	7
MIMAT0004929	hsa-miR-190b	ENSG00000128573	FOXP2	protein_coding	chr7	114330014	114330019	114329992	114330020	+	1	0	AGO2	1	0	0	1	1	1	1	4
MIMAT0004929	hsa-miR-190b	ENSG00000128573	FOXP2	protein_coding	chr7	114330712	114330717	114330699	114330718	+	6	0	AGO1-4,AGO2	1	0	0	0	1	1	0	4
MIMAT0004929	hsa-miR-190b	ENSG00000105971	CAV2	protein_coding	chr7	116146368	116146373	116146368	116146373	+	3	0	AGO1-4,AGO2	1	0	1	0	0	0	0	9
MIMAT0004929	hsa-miR-190b	ENSG00000105971	CAV2	protein_coding	chr7	116147072	116147077	116147072	116147077	+	7	0	AGO1-4,AGO2	1	0	1	0	0	0	0	9
MIMAT0004929	hsa-miR-190b	ENSG00000004866	ST7	protein_coding	chr7	116849865	116849886	116849865	116849886	+	4	0	AGO2	0	0	0	0	1	0	0	4
MIMAT0004929	hsa-miR-190b	ENSG00000128585	MKLN1	protein_coding	chr7	131176937	131176944	131176937	131176944	+	1	0	AGO1-4	1	0	0	0	0	0	0	4
MIMAT0004929	hsa-miR-190b	ENSG00000122786	CALD1	protein_coding	chr7	134653666	134653671	134653652	134653672	+	10	0	AGO1,AGO1-4,AGO2	1	0	0	0	1	0	0	5
MIMAT0004929	hsa-miR-190b	ENSG00000157741	UBN2	protein_coding	chr7	138985876	138985881	138985876	138985881	+	1	0	AGO2	1	0	0	0	0	0	0	4
MIMAT0004929	hsa-miR-190b	ENSG00000157741	UBN2	protein_coding	chr7	138987837	138987842	138987837	138987842	+	2	0	AGO2	1	0	0	0	0	0	0	4
MIMAT0004929	hsa-miR-190b	ENSG00000006530	AGK	protein_coding	chr7	141353694	141353714	141353694	141353714	+	1	0	AGO2	0	0	0	0	1	0	0	4
MIMAT0004929	hsa-miR-190b	ENSG00000106144	CASP2	protein_coding	chr7	143002586	143002591	143002564	143002592	+	7	0	AGO1-4,AGO2	1	0	1	1	0	0	0	7
MIMAT0004929	hsa-miR-190b	ENSG00000106144	CASP2	protein_coding	chr7	143003042	143003047	143003020	143003048	+	8	0	AGO1-4,AGO2	1	0	1	1	0	0	0	7
MIMAT0004929	hsa-miR-190b	ENSG00000106144	CASP2	protein_coding	chr7	143003087	143003092	143003065	143003093	+	2	0	AGO1-4	1	0	1	1	0	0	0	7
MIMAT0004929	hsa-miR-190b	ENSG00000106144	CASP2	protein_coding	chr7	143004550	143004556	143004529	143004557	+	10	0	AGO1-4,AGO2	1	0	1	1	1	0	0	7
MIMAT0004929	hsa-miR-190b	ENSG00000146909	NOM1	protein_coding	chr7	156764405	156764410	156764405	156764410	+	1	0	AGO2	1	0	0	0	0	0	0	5
MIMAT0004929	hsa-miR-190b	ENSG00000009335	UBE3C	protein_coding	chr7	157061935	157061942	157061935	157061942	+	4	0	AGO1-4,AGO2	1	0	0	0	0	0	0	3
MIMAT0004929	hsa-miR-190b	ENSG00000173281	PPP1R3B	protein_coding	chr8	8996992	8996997	8996992	8996997	-	15	0	AGO1,AGO1-4,AGO2	1	0	0	0	0	0	0	2
MIMAT0004929	hsa-miR-190b	ENSG00000154359	LONRF1	protein_coding	chr8	12579597	12579602	12579596	12579616	-	5	0	AGO1-4,AGO2	1	0	0	0	1	0	0	7
MIMAT0004929	hsa-miR-190b	ENSG00000156011	PSD3	protein_coding	chr8	18388028	18388033	18388027	18388055	-	2	0	AGO1-4,AGO2	1	0	1	1	0	0	0	3
MIMAT0004929	hsa-miR-190b	ENSG00000156011	PSD3	protein_coding	chr8	18388524	18388529	18388523	18388551	-	3	0	AGO2	1	0	1	1	0	0	0	3
MIMAT0004929	hsa-miR-190b	ENSG00000156011	PSD3	protein_coding	chr8	18391291	18391297	18391290	18391318	-	2	0	AGO1-4,AGO2	1	0	1	1	0	0	0	3
MIMAT0004929	hsa-miR-190b	ENSG00000156011	PSD3	protein_coding	chr8	18392925	18392930	18392924	18392952	-	1	0	AGO1-4	1	0	1	1	0	0	0	3
MIMAT0004929	hsa-miR-190b	ENSG00000147408	CSGALNACT1	protein_coding	chr8	19262501	19262506	19262501	19262506	-	1	0	AGO2	1	0	0	0	0	0	0	2
MIMAT0004929	hsa-miR-190b	ENSG00000120889	TNFRSF10B	protein_coding	chr8	22879041	22879046	22879041	22879046	-	5	0	AGO1,AGO1-4,AGO2	1	0	0	0	0	0	0	5
MIMAT0004929	hsa-miR-190b	ENSG00000159167	STC1	protein_coding	chr8	23699566	23699571	23699565	23699593	-	4	0	AGO1-4,AGO2	1	0	1	1	1	1	1	2
MIMAT0004929	hsa-miR-190b	ENSG00000159167	STC1	protein_coding	chr8	23699639	23699644	23699638	23699646	-	5	0	AGO1-4,AGO2	1	0	1	0	0	1	0	2
MIMAT0004929	hsa-miR-190b	ENSG00000133863	TEX15	protein_coding	chr8	30700872	30700900	30700872	30700900	-	1	0	AGO2	0	0	0	1	0	0	0	4
MIMAT0004929	hsa-miR-190b	ENSG00000156675	RAB11FIP1	protein_coding	chr8	37716652	37716657	37716652	37716657	-	1	0	AGO1	1	0	0	0	0	0	0	4
MIMAT0004929	hsa-miR-190b	ENSG00000175324	LSM1	protein_coding	chr8	38020918	38020923	38020917	38020937	-	5	2	AGO1,AGO2	1	0	0	0	1	0	0	2
MIMAT0004929	hsa-miR-190b	ENSG00000131931	THAP1	protein_coding	chr8	42693059	42693065	42693058	42693076	-	19	0	AGO1,AGO1-4,AGO2,AGO3	1	0	1	0	1	0	0	2
MIMAT0004929	hsa-miR-190b	ENSG00000120925	RNF170	protein_coding	chr8	42708450	42708472	42708450	42708478	-	1	0	AGO2	0	0	0	1	1	0	0	3
MIMAT0004929	hsa-miR-190b	ENSG00000187735	TCEA1	protein_coding	chr8	54879340	54879345	54879339	54879367	-	3	4	AGO1-4,AGO2	1	0	1	1	1	0	0	2
MIMAT0004929	hsa-miR-190b	ENSG00000181690	PLAG1	protein_coding	chr8	57077223	57077230	57077222	57077242	-	3	0	AGO2	1	0	0	0	1	0	0	4
MIMAT0004929	hsa-miR-190b	ENSG00000104331	IMPAD1	protein_coding	chr8	57872082	57872089	57872082	57872089	-	3	0	AGO1,AGO2	1	0	0	0	0	0	0	2
MIMAT0004929	hsa-miR-190b	ENSG00000067167	TRAM1	protein_coding	chr8	71486852	71486858	71486851	71486879	-	5	0	AGO1,AGO1-4,AGO2	1	0	0	1	1	0	0	1
MIMAT0004929	hsa-miR-190b	ENSG00000067167	TRAM1	protein_coding	chr8	71506798	71506826	71506798	71506826	-	6	0	AGO1-4,AGO2	0	0	0	1	0	0	0	1
MIMAT0004929	hsa-miR-190b	ENSG00000040341	STAU2	protein_coding	chr8	74462561	74462568	74462560	74462579	-	1	0	AGO1-4	1	0	0	0	1	0	0	2
MIMAT0004929	hsa-miR-190b	ENSG00000133731	IMPA1	protein_coding	chr8	82571068	82571074	82571067	82571087	-	2	0	AGO2	1	0	0	0	1	0	0	2
MIMAT0004929	hsa-miR-190b	ENSG00000164938	TP53INP1	protein_coding	chr8	95941066	95941071	95941066	95941073	-	2	0	AGO1-4,AGO2	1	0	1	0	0	0	0	2
MIMAT0004929	hsa-miR-190b	ENSG00000164938	TP53INP1	protein_coding	chr8	95942469	95942474	95942468	95942496	-	6	0	AGO1-4,AGO2	1	0	1	1	1	1	1	2
MIMAT0004929	hsa-miR-190b	ENSG00000034677	RNF19A	protein_coding	chr8	101269764	101269769	101269764	101269769	-	5	0	AGO1-4,AGO2	1	0	0	0	0	0	0	2
MIMAT0004929	hsa-miR-190b	ENSG00000186106	ANKRD46	protein_coding	chr8	101533816	101533821	101533816	101533821	-	15	0	AGO1-4,AGO2	1	0	0	0	0	0	0	3
MIMAT0004929	hsa-miR-190b	ENSG00000155096	AZIN1	protein_coding	chr8	103838897	103838902	103838897	103838902	-	5	0	AGO1-4,AGO2	1	0	0	0	0	0	0	2
MIMAT0004929	hsa-miR-190b	ENSG00000155096	AZIN1	protein_coding	chr8	103838911	103838916	103838911	103838916	-	5	0	AGO1-4,AGO2	1	0	0	0	0	0	0	2
MIMAT0004929	hsa-miR-190b	ENSG00000164933	SLC25A32	protein_coding	chr8	104413819	104413847	104413819	104413847	-	2	0	AGO2	0	0	0	1	0	0	0	3
MIMAT0004929	hsa-miR-190b	ENSG00000164933	SLC25A32	protein_coding	chr8	104414192	104414220	104414192	104414220	-	1	0	AGO1-4	0	0	0	1	0	0	0	3
MIMAT0004929	hsa-miR-190b	ENSG00000104447	TRPS1	protein_coding	chr8	116423465	116423470	116423464	116423492	-	1	0	AGO1-4	1	0	0	1	1	1	1	5
MIMAT0004929	hsa-miR-190b	ENSG00000104447	TRPS1	protein_coding	chr8	116426310	116426338	116426310	116426338	-	6	1	AGO1-4,AGO2	0	0	0	1	0	0	0	5
MIMAT0004929	hsa-miR-190b	ENSG00000182197	EXT1	protein_coding	chr8	118834804	118834832	118834804	118834832	-	4	0	AGO1-4,AGO2	0	0	0	1	0	0	0	5
MIMAT0004929	hsa-miR-190b	ENSG00000177570	SAMD12	protein_coding	chr8	119201987	119201992	119201987	119201992	-	1	0	AGO2	1	0	0	0	0	0	0	4
MIMAT0004929	hsa-miR-190b	ENSG00000177570	SAMD12	protein_coding	chr8	119209279	119209284	119209279	119209284	-	1	0	AGO2	1	0	0	0	0	0	0	4
MIMAT0004929	hsa-miR-190b	ENSG00000064313	TAF2	protein_coding	chr8	120743883	120743888	120743883	120743888	-	2	0	AGO1-4,AGO2	1	0	0	0	0	0	0	2
MIMAT0004929	hsa-miR-190b	ENSG00000170961	HAS2	protein_coding	chr8	122626248	122626253	122626247	122626275	-	8	0	AGO1-4,AGO2	1	0	0	1	1	1	1	2
MIMAT0004929	hsa-miR-190b	ENSG00000153317	ASAP1	protein_coding	chr8	131066275	131066281	131066274	131066302	-	9	0	AGO1-4,AGO2	1	0	1	1	1	1	0	5
MIMAT0004929	hsa-miR-190b	ENSG00000153317	ASAP1	protein_coding	chr8	131066988	131067016	131066988	131067016	-	9	0	AGO1-4,AGO2	0	0	0	1	0	0	0	5
MIMAT0004929	hsa-miR-190b	ENSG00000234616	JRK	protein_coding	chr8	143744218	143744223	143744218	143744223	-	2	0	AGO1-4,AGO2	1	0	0	0	0	0	0	3
MIMAT0004929	hsa-miR-190b	ENSG00000185189	NRBP2	protein_coding	chr8	144916147	144916152	144916146	144916167	-	3	1	AGO1-4,AGO2	1	0	1	0	1	0	0	4
MIMAT0004929	hsa-miR-190b	ENSG00000147316	MCPH1	protein_coding	chr8	6303715	6303720	6303700	6303721	+	3	0	AGO1,AGO1-4	0	0	1	0	1	0	0	3
MIMAT0004929	hsa-miR-190b	ENSG00000155189	AGPAT5	protein_coding	chr8	6617026	6617032	6617005	6617033	+	21	0	AGO1,AGO1-4,AGO2	1	0	0	1	1	0	0	2
MIMAT0004929	hsa-miR-190b	ENSG00000104626	ERI1	protein_coding	chr8	8887871	8887876	8887849	8887877	+	2	0	AGO1-4	1	0	1	1	0	0	0	5
MIMAT0004929	hsa-miR-190b	ENSG00000173273	TNKS	protein_coding	chr8	9634470	9634476	9634469	9634476	+	5	0	AGO1-4,AGO2	1	0	0	0	0	0	1	3
MIMAT0004929	hsa-miR-190b	ENSG00000104723	TUSC3	protein_coding	chr8	15531280	15531301	15531280	15531301	+	2	2	AGO2	0	0	0	0	1	0	0	2
MIMAT0004929	hsa-miR-190b	ENSG00000104219	ZDHHC2	protein_coding	chr8	17079820	17079825	17079820	17079825	+	2	0	AGO2	1	0	1	0	0	0	0	2
MIMAT0004929	hsa-miR-190b	ENSG00000104219	ZDHHC2	protein_coding	chr8	17080197	17080202	17080197	17080202	+	4	0	AGO1-4,AGO2	1	0	1	0	0	0	0	2
MIMAT0004929	hsa-miR-190b	ENSG00000003989	SLC7A2	protein_coding	chr8	17422692	17422698	17422692	17422698	+	8	0	AGO1-4,AGO2	1	0	0	0	0	0	0	0
MIMAT0004929	hsa-miR-190b	ENSG00000120896	SORBS3	protein_coding	chr8	22432857	22432862	22432857	22432862	+	4	0	AGO1-4	1	0	0	0	0	0	0	3
MIMAT0004929	hsa-miR-190b	ENSG00000241852	C8orf58	protein_coding	chr8	22461170	22461175	22461170	22461175	+	1	0	AGO1-4	1	0	0	0	0	0	0	3
MIMAT0004929	hsa-miR-190b	ENSG00000008853	RHOBTB2	protein_coding	chr8	22875398	22875403	22875398	22875403	+	1	0	AGO2	1	0	0	0	0	0	0	2
MIMAT0004929	hsa-miR-190b	ENSG00000147457	CHMP7	protein_coding	chr8	23118944	23118950	23118933	23118951	+	6	0	AGO1,AGO1-4,AGO2	1	0	0	0	1	0	0	2
MIMAT0004929	hsa-miR-190b	ENSG00000147459	DOCK5	protein_coding	chr8	25269319	25269324	25269319	25269324	+	2	0	AGO1-4,AGO2	1	0	0	0	0	0	0	4
MIMAT0004929	hsa-miR-190b	ENSG00000104765	BNIP3L	protein_coding	chr8	26268043	26268049	26268031	26268050	+	7	0	AGO1,AGO1-4	1	0	1	0	1	0	1	2
MIMAT0004929	hsa-miR-190b	ENSG00000104691	UBXN8	protein_coding	chr8	30623766	30623784	30623766	30623784	+	5	0	AGO1,AGO1-4,AGO2	0	0	0	0	1	0	0	3
MIMAT0004929	hsa-miR-190b	ENSG00000104388	RAB2A	protein_coding	chr8	61533523	61533528	61533509	61533529	+	4	0	AGO1-4,AGO2	1	0	1	0	1	0	0	2
MIMAT0004929	hsa-miR-190b	ENSG00000171316	CHD7	protein_coding	chr8	61778928	61778933	61778914	61778934	+	9	0	AGO1-4,AGO2	1	0	1	0	1	1	1	3
MIMAT0004929	hsa-miR-190b	ENSG00000185728	YTHDF3	protein_coding	chr8	64125102	64125107	64125086	64125108	+	1	0	AGO2	1	0	0	0	1	0	0	2
MIMAT0004929	hsa-miR-190b	ENSG00000147570	DNAJC5B	protein_coding	chr8	67012643	67012648	67012643	67012648	+	1	0	AGO2	1	0	0	0	0	0	0	3
MIMAT0004929	hsa-miR-190b	ENSG00000137558	PI15	protein_coding	chr8	75765410	75765416	75765410	75765416	+	2	0	AGO1-4,AGO2	1	0	0	0	0	0	0	3
MIMAT0004929	hsa-miR-190b	ENSG00000085719	CPNE3	protein_coding	chr8	87571992	87571997	87571992	87571997	+	3	0	AGO1-4,AGO2	1	0	1	0	0	0	0	2
MIMAT0004929	hsa-miR-190b	ENSG00000085719	CPNE3	protein_coding	chr8	87572637	87572642	87572637	87572642	+	1	0	AGO1-4	1	0	1	0	0	0	0	2
MIMAT0004929	hsa-miR-190b	ENSG00000164823	OSGIN2	protein_coding	chr8	90938833	90938838	90938833	90938838	+	1	0	AGO2	1	0	1	0	0	0	0	6
MIMAT0004929	hsa-miR-190b	ENSG00000175895	PLEKHF2	protein_coding	chr8	96168749	96168756	96168734	96168757	+	3	1	AGO2	1	0	0	0	1	0	0	2
MIMAT0004929	hsa-miR-190b	ENSG00000169439	SDC2	protein_coding	chr8	97622453	97622458	97622453	97622458	+	4	0	AGO2	1	0	0	0	0	0	0	4
MIMAT0004929	hsa-miR-190b	ENSG00000147649	MTDH	protein_coding	chr8	98737361	98737366	98737361	98737366	+	2	0	AGO2	1	0	0	0	0	0	0	2
MIMAT0004929	hsa-miR-190b	ENSG00000132549	VPS13B	protein_coding	chr8	100836126	100836154	100836126	100836154	+	3	0	AGO1-4,AGO2	0	0	0	1	0	0	0	3
MIMAT0004929	hsa-miR-190b	ENSG00000083307	GRHL2	protein_coding	chr8	102679334	102679339	102679334	102679339	+	2	0	AGO1-4	1	0	0	0	0	0	0	3
MIMAT0004929	hsa-miR-190b	ENSG00000155097	ATP6V1C1	protein_coding	chr8	104082047	104082052	104082047	104082052	+	1	0	AGO2	1	0	1	0	0	0	0	4
MIMAT0004929	hsa-miR-190b	ENSG00000155097	ATP6V1C1	protein_coding	chr8	104084414	104084419	104084414	104084419	+	1	0	AGO2	1	0	1	0	0	0	0	4
MIMAT0004929	hsa-miR-190b	ENSG00000104412	EMC2	protein_coding	chr8	109499064	109499069	109499042	109499070	+	14	0	AGO1-4,AGO2	1	0	0	1	0	0	1	1
MIMAT0004929	hsa-miR-190b	ENSG00000147676	MAL2	protein_coding	chr8	120256992	120256997	120256977	120256998	+	6	0	AGO1-4,AGO2	1	0	0	0	1	0	0	4
MIMAT0004929	hsa-miR-190b	ENSG00000136999	NOV	protein_coding	chr8	120436564	120436569	120436550	120436570	+	1	0	AGO2	1	0	0	0	1	0	0	2
MIMAT0004929	hsa-miR-190b	ENSG00000155792	DEPTOR	protein_coding	chr8	121062118	121062123	121062118	121062123	+	2	0	AGO1-4	1	0	0	0	0	0	0	3
MIMAT0004929	hsa-miR-190b	ENSG00000178764	ZHX2	protein_coding	chr8	123986571	123986577	123986555	123986578	+	3	0	AGO1-4	1	0	0	0	1	0	0	4
MIMAT0004929	hsa-miR-190b	ENSG00000132294	EFR3A	protein_coding	chr8	133023256	133023262	133023235	133023263	+	5	0	AGO2	1	0	1	1	1	0	0	2
MIMAT0004929	hsa-miR-190b	ENSG00000132294	EFR3A	protein_coding	chr8	133024428	133024434	133024407	133024435	+	1	0	AGO1-4	1	0	1	1	1	0	0	2
MIMAT0004929	hsa-miR-190b	ENSG00000132294	EFR3A	protein_coding	chr8	133025297	133025302	133025275	133025303	+	5	0	AGO1-4,AGO2	1	0	1	1	0	0	0	2
MIMAT0004929	hsa-miR-190b	ENSG00000129292	PHF20L1	protein_coding	chr8	133859462	133859468	133859451	133859469	+	6	0	AGO1-4,AGO2	1	0	1	0	1	1	0	3
MIMAT0004929	hsa-miR-190b	ENSG00000129292	PHF20L1	protein_coding	chr8	133859824	133859830	133859811	133859831	+	1	1	AGO2	1	0	1	0	1	0	0	3
MIMAT0004929	hsa-miR-190b	ENSG00000129292	PHF20L1	protein_coding	chr8	133860074	133860080	133860063	133860081	+	1	0	AGO1-4	1	0	1	0	1	0	0	3
MIMAT0004929	hsa-miR-190b	ENSG00000104472	CHRAC1	protein_coding	chr8	141525695	141525701	141525682	141525702	+	5	0	AGO1-4,AGO2	1	0	0	0	1	0	0	6
MIMAT0004929	hsa-miR-190b	ENSG00000183309	ZNF623	protein_coding	chr8	144734483	144734488	144734483	144734488	+	1	0	AGO1-4	1	0	1	0	0	0	0	4
MIMAT0004929	hsa-miR-190b	ENSG00000183309	ZNF623	protein_coding	chr8	144736527	144736532	144736527	144736532	+	2	0	AGO1-4	0	0	1	0	0	0	0	4
MIMAT0004929	hsa-miR-190b	ENSG00000181135	ZNF707	protein_coding	chr8	144777391	144777396	144777391	144777396	+	1	0	AGO2	1	0	0	0	0	0	0	2
MIMAT0004929	hsa-miR-190b	ENSG00000203499	IQANK1	protein_coding	chr8	144828246	144828267	144828246	144828267	+	5	1	AGO1-4,AGO2	0	0	0	0	1	0	0	2
MIMAT0004929	hsa-miR-190b	ENSG00000183354	KIAA2026	protein_coding	chr9	5919310	5919317	5919310	5919317	-	9	0	AGO1-4,AGO2	1	0	0	0	0	0	0	3
MIMAT0004929	hsa-miR-190b	ENSG00000137040	RANBP6	protein_coding	chr9	6011720	6011726	6011719	6011739	-	3	0	AGO1-4,AGO2	1	0	0	0	1	0	0	4
MIMAT0004929	hsa-miR-190b	ENSG00000153707	PTPRD	protein_coding	chr9	8316576	8316581	8316576	8316581	-	1	0	AGO2	1	0	0	0	0	0	0	3
MIMAT0004929	hsa-miR-190b	ENSG00000147862	NFIB	protein_coding	chr9	14085236	14085241	14085235	14085263	-	1	0	AGO2	1	0	1	1	0	0	0	2
MIMAT0004929	hsa-miR-190b	ENSG00000147862	NFIB	protein_coding	chr9	14086608	14086613	14086607	14086635	-	14	0	AGO1,AGO1-4,AGO2	1	0	1	1	0	1	1	2
MIMAT0004929	hsa-miR-190b	ENSG00000147862	NFIB	protein_coding	chr9	14307042	14307070	14307042	14307070	-	14	0	AGO1-4,AGO2	0	0	0	1	0	0	0	2
MIMAT0004929	hsa-miR-190b	ENSG00000175893	ZDHHC21	protein_coding	chr9	14616484	14616512	14616484	14616512	-	1	0	AGO2	0	0	0	1	0	0	0	3
MIMAT0004929	hsa-miR-190b	ENSG00000107105	ELAVL2	protein_coding	chr9	23690499	23690504	23690499	23690504	-	2	0	AGO2	1	0	0	0	0	0	0	4
MIMAT0004929	hsa-miR-190b	ENSG00000165264	NDUFB6	protein_coding	chr9	32553757	32553762	32553757	32553762	-	2	0	AGO1-4	1	0	0	0	0	0	0	6
MIMAT0004929	hsa-miR-190b	ENSG00000147955	SIGMAR1	protein_coding	chr9	34634797	34634803	34634796	34634816	-	2	5	AGO1,AGO2	1	0	0	0	1	0	0	3
MIMAT0004929	hsa-miR-190b	ENSG00000147955	SIGMAR1	protein_coding	chr9	34635570	34635576	34635570	34635576	-	11	0	AGO1-4,AGO2	1	0	0	0	0	0	0	3
MIMAT0004929	hsa-miR-190b	ENSG00000175768	TOMM5	protein_coding	chr9	37588421	37588427	37588420	37588448	-	8	0	AGO1,AGO1-4,AGO2	1	0	1	1	1	0	0	5
MIMAT0004929	hsa-miR-190b	ENSG00000255872	AL138752.2	protein_coding	chr9	37588421	37588427	37588420	37588448	-	8	0	AGO1,AGO1-4,AGO2	1	0	1	1	1	0	0	1
MIMAT0004929	hsa-miR-190b	ENSG00000188647	PTAR1	protein_coding	chr9	72325516	72325521	72325516	72325521	-	1	0	AGO2	1	0	1	0	0	0	0	5
MIMAT0004929	hsa-miR-190b	ENSG00000188647	PTAR1	protein_coding	chr9	72327458	72327463	72327458	72327463	-	1	0	AGO2	1	0	1	0	0	0	0	5
MIMAT0004929	hsa-miR-190b	ENSG00000188647	PTAR1	protein_coding	chr9	72329867	72329873	72329867	72329873	-	8	0	AGO1-4,AGO2	1	0	1	0	0	0	0	5
MIMAT0004929	hsa-miR-190b	ENSG00000188647	PTAR1	protein_coding	chr9	72330896	72330901	72330896	72330901	-	4	0	AGO1-4,AGO2	1	0	1	0	0	0	0	5
MIMAT0004929	hsa-miR-190b	ENSG00000107372	ZFAND5	protein_coding	chr9	74970540	74970545	74970540	74970547	-	7	0	AGO1-4,AGO2	1	0	1	0	0	0	0	3
MIMAT0004929	hsa-miR-190b	ENSG00000135002	RFK	protein_coding	chr9	79001356	79001362	79001355	79001383	-	4	0	AGO1,AGO2	1	0	1	1	1	0	0	2
MIMAT0004929	hsa-miR-190b	ENSG00000135002	RFK	protein_coding	chr9	79002136	79002141	79002135	79002163	-	15	0	AGO2	1	0	1	1	0	0	0	2
MIMAT0004929	hsa-miR-190b	ENSG00000135002	RFK	protein_coding	chr9	79002169	79002174	79002168	79002196	-	4	0	AGO2	1	0	1	1	0	0	0	2
MIMAT0004929	hsa-miR-190b	ENSG00000106772	PRUNE2	protein_coding	chr9	79229427	79229446	79229427	79229446	-	3	0	AGO1-4,AGO2	0	0	0	0	1	0	0	3
MIMAT0004929	hsa-miR-190b	ENSG00000196781	TLE1	protein_coding	chr9	84214857	84214863	84214857	84214863	-	1	0	AGO1-4	0	0	1	0	0	0	0	3
MIMAT0004929	hsa-miR-190b	ENSG00000165118	C9orf64	protein_coding	chr9	86554375	86554380	86554375	86554380	-	7	0	AGO1-4,AGO2	1	0	0	0	0	0	0	3
MIMAT0004929	hsa-miR-190b	ENSG00000135049	AGTPBP1	protein_coding	chr9	88204453	88204459	88204452	88204480	-	1	0	AGO2	0	0	1	1	0	0	1	3
MIMAT0004929	hsa-miR-190b	ENSG00000135049	AGTPBP1	protein_coding	chr9	88248147	88248153	88248146	88248174	-	2	0	AGO1-4,AGO2	0	0	1	1	0	0	0	3
MIMAT0004929	hsa-miR-190b	ENSG00000083223	ZCCHC6	protein_coding	chr9	88903143	88903150	88903143	88903150	-	1	0	AGO1-4	1	0	0	0	0	0	0	3
MIMAT0004929	hsa-miR-190b	ENSG00000090054	SPTLC1	protein_coding	chr9	94793944	94793949	94793943	94793963	-	5	0	AGO1-4,AGO2	1	0	0	0	1	0	0	5
MIMAT0004929	hsa-miR-190b	ENSG00000127080	IPPK	protein_coding	chr9	95377627	95377633	95377626	95377648	-	2	0	AGO1-4	1	0	0	0	1	0	0	3
MIMAT0004929	hsa-miR-190b	ENSG00000185920	PTCH1	protein_coding	chr9	98208214	98208219	98208213	98208219	-	1	0	AGO2	1	0	0	0	0	1	1	5
MIMAT0004929	hsa-miR-190b	ENSG00000081386	ZNF510	protein_coding	chr9	99520215	99520222	99520215	99520222	-	2	0	AGO2	1	0	0	0	0	0	0	3
MIMAT0004929	hsa-miR-190b	ENSG00000136925	TSTD2	protein_coding	chr9	100362584	100362589	100362584	100362589	-	5	0	AGO1-4,AGO2	1	0	0	0	0	0	0	2
MIMAT0004929	hsa-miR-190b	ENSG00000106785	TRIM14	protein_coding	chr9	100847262	100847267	100847262	100847267	-	1	0	AGO1-4	1	0	0	0	0	0	0	5
MIMAT0004929	hsa-miR-190b	ENSG00000136897	MRPL50	protein_coding	chr9	104152389	104152394	104152389	104152394	-	5	0	AGO1-4,AGO2	1	0	0	0	0	0	0	4
MIMAT0004929	hsa-miR-190b	ENSG00000165029	ABCA1	protein_coding	chr9	107545423	107545428	107545423	107545428	-	1	0	AGO2	1	0	0	0	0	0	0	5
MIMAT0004929	hsa-miR-190b	ENSG00000119314	PTBP3	protein_coding	chr9	114981529	114981534	114981529	114981534	-	6	0	AGO1-4,AGO2	1	0	1	0	0	0	0	7
MIMAT0004929	hsa-miR-190b	ENSG00000119314	PTBP3	protein_coding	chr9	114984794	114984799	114984794	114984799	-	17	0	AGO1-4,AGO2	1	0	1	0	0	0	0	7
MIMAT0004929	hsa-miR-190b	ENSG00000106780	MEGF9	protein_coding	chr9	123366309	123366315	123366308	123366336	-	5	0	AGO1,AGO1-4,AGO2	1	0	1	1	1	0	0	3
MIMAT0004929	hsa-miR-190b	ENSG00000106780	MEGF9	protein_coding	chr9	123366721	123366726	123366721	123366728	-	7	0	AGO1-4,AGO2	1	0	1	0	0	0	0	3
MIMAT0004929	hsa-miR-190b	ENSG00000119402	FBXW2	protein_coding	chr9	123520134	123520139	123520134	123520139	-	4	0	AGO2	1	0	0	0	0	0	0	3
MIMAT0004929	hsa-miR-190b	ENSG00000119403	PHF19	protein_coding	chr9	123619042	123619047	123619042	123619047	-	1	0	AGO2	1	0	0	0	0	0	0	8
MIMAT0004929	hsa-miR-190b	ENSG00000165209	STRBP	protein_coding	chr9	125884529	125884557	125884529	125884557	-	2	0	AGO2	0	0	0	1	0	0	0	4
MIMAT0004929	hsa-miR-190b	ENSG00000165209	STRBP	protein_coding	chr9	125887901	125887929	125887901	125887929	-	1	0	AGO1-4	0	0	0	1	0	0	0	4
MIMAT0004929	hsa-miR-190b	ENSG00000160404	TOR2A	protein_coding	chr9	130493928	130493933	130493928	130493933	-	2	0	AGO1-4,AGO2	1	0	0	0	0	0	0	2
MIMAT0004929	hsa-miR-190b	ENSG00000171169	NAIF1	protein_coding	chr9	130823527	130823533	130823526	130823554	-	1	0	AGO2	1	0	1	1	1	0	0	2
MIMAT0004929	hsa-miR-190b	ENSG00000167110	GOLGA2	protein_coding	chr9	131019284	131019289	131019284	131019289	-	4	0	AGO1-4,AGO2	1	0	0	0	0	0	0	2
MIMAT0004929	hsa-miR-190b	ENSG00000165699	TSC1	protein_coding	chr9	135771657	135771677	135771657	135771677	-	5	0	AGO1-4,AGO2	0	0	0	0	1	0	0	3
MIMAT0004929	hsa-miR-190b	ENSG00000160326	SLC2A6	protein_coding	chr9	136336753	136336758	136336753	136336758	-	1	0	AGO2	1	0	0	0	0	0	0	1
MIMAT0004929	hsa-miR-190b	ENSG00000205808	PLPP6	protein_coding	chr9	4664038	4664043	4664038	4664043	+	2	0	AGO1-4,AGO2	1	0	0	0	0	0	0	2
MIMAT0004929	hsa-miR-190b	ENSG00000107077	KDM4C	protein_coding	chr9	6984374	6984395	6984374	6984395	+	1	0	AGO2	0	0	0	0	1	0	0	3
MIMAT0004929	hsa-miR-190b	ENSG00000099810	MTAP	protein_coding	chr9	21862511	21862516	21862511	21862516	+	2	0	AGO2	1	0	0	0	0	0	0	5
MIMAT0004929	hsa-miR-190b	ENSG00000086065	CHMP5	protein_coding	chr9	33280872	33280879	33280861	33280880	+	1	0	AGO1-4	1	0	0	0	1	0	0	2
MIMAT0004929	hsa-miR-190b	ENSG00000187866	FAM122A	protein_coding	chr9	71397362	71397368	71397349	71397369	+	7	0	AGO1,AGO1-4,AGO2	1	0	1	0	1	0	0	3
MIMAT0004929	hsa-miR-190b	ENSG00000187866	FAM122A	protein_coding	chr9	71398367	71398373	71398354	71398374	+	1	0	AGO1-4	1	0	1	0	1	0	0	3
MIMAT0004929	hsa-miR-190b	ENSG00000187866	FAM122A	protein_coding	chr9	71398553	71398558	71398553	71398558	+	1	0	AGO1-4	1	0	1	0	0	0	0	3
MIMAT0004929	hsa-miR-190b	ENSG00000187210	GCNT1	protein_coding	chr9	79122125	79122130	79122103	79122131	+	2	0	AGO1-4	1	0	1	1	0	0	0	5
MIMAT0004929	hsa-miR-190b	ENSG00000187210	GCNT1	protein_coding	chr9	79122276	79122304	79122276	79122304	+	1	0	AGO1-4	0	0	0	1	0	0	0	5
MIMAT0004929	hsa-miR-190b	ENSG00000157303	SUSD3	protein_coding	chr9	95847232	95847237	95847232	95847237	+	2	0	AGO1-4	1	0	0	0	0	0	0	3
MIMAT0004929	hsa-miR-190b	ENSG00000148110	MFSD14B	protein_coding	chr9	97223127	97223133	97223106	97223134	+	6	0	AGO1,AGO1-4,AGO2	1	0	0	1	1	1	1	5
MIMAT0004929	hsa-miR-190b	ENSG00000182150	ERCC6L2	protein_coding	chr9	98730107	98730112	98730085	98730113	+	1	0	AGO1-4	1	0	1	1	0	0	0	6
MIMAT0004929	hsa-miR-190b	ENSG00000241697	TMEFF1	protein_coding	chr9	103339185	103339190	103339185	103339190	+	3	0	AGO2	1	0	0	0	0	0	0	2
MIMAT0004929	hsa-miR-190b	ENSG00000251349	MSANTD3-TMEFF1	protein_coding	chr9	103339185	103339190	103339185	103339190	+	3	0	AGO2	1	0	0	0	0	0	0	3
MIMAT0004929	hsa-miR-190b	ENSG00000136824	SMC2	protein_coding	chr9	106901814	106901819	106901800	106901820	+	2	0	AGO2	1	0	0	0	1	0	0	7
MIMAT0004929	hsa-miR-190b	ENSG00000070214	SLC44A1	protein_coding	chr9	108151634	108151639	108151617	108151640	+	3	0	AGO1-4,AGO2	1	0	0	0	1	0	0	4
MIMAT0004929	hsa-miR-190b	ENSG00000106701	FSD1L	protein_coding	chr9	108310376	108310381	108310376	108310381	+	2	0	AGO2	1	0	0	0	0	0	0	3
MIMAT0004929	hsa-miR-190b	ENSG00000095209	TMEM38B	protein_coding	chr9	108537284	108537291	108537284	108537291	+	7	0	AGO1-4,AGO2	1	0	0	0	0	0	0	5
MIMAT0004929	hsa-miR-190b	ENSG00000119318	RAD23B	protein_coding	chr9	110092019	110092024	110092019	110092024	+	19	0	AGO1,AGO1-4,AGO2	1	0	0	0	0	0	0	3
MIMAT0004929	hsa-miR-190b	ENSG00000148154	UGCG	protein_coding	chr9	114696830	114696835	114696830	114696835	+	26	0	AGO1,AGO1-4,AGO2,AGO3	0	0	1	0	0	0	0	4
MIMAT0004929	hsa-miR-190b	ENSG00000148154	UGCG	protein_coding	chr9	114696929	114696935	114696929	114696935	+	11	0	AGO1-4,AGO2	0	0	1	0	0	0	0	4
MIMAT0004929	hsa-miR-190b	ENSG00000119471	HSDL2	protein_coding	chr9	115179150	115179170	115179150	115179170	+	1	0	AGO2	0	0	0	0	1	0	0	2
MIMAT0004929	hsa-miR-190b	ENSG00000182752	PAPPA	protein_coding	chr9	119160893	119160900	119160881	119160901	+	1	0	AGO2	1	0	0	0	1	0	0	4
MIMAT0004929	hsa-miR-190b	ENSG00000182752	PAPPA	protein_coding	chr9	119161056	119161061	119161056	119161061	+	1	0	AGO2	1	0	0	0	0	0	0	4
MIMAT0004929	hsa-miR-190b	ENSG00000136848	DAB2IP	protein_coding	chr9	124546933	124546939	124546919	124546940	+	10	0	AGO1-4,AGO2	1	0	0	0	1	1	0	10
MIMAT0004929	hsa-miR-190b	ENSG00000167081	PBX3	protein_coding	chr9	128728642	128728647	128728642	128728647	+	5	0	AGO1-4,AGO2	1	0	0	0	0	0	0	2
MIMAT0004929	hsa-miR-190b	ENSG00000136816	TOR1B	protein_coding	chr9	132572778	132572783	132572778	132572783	+	3	0	AGO1-4,AGO2	1	0	0	0	0	0	0	5
MIMAT0004929	hsa-miR-190b	ENSG00000136816	TOR1B	protein_coding	chr9	132573444	132573450	132573430	132573451	+	3	0	AGO1,AGO1-4,AGO2	1	0	0	0	1	0	0	5
MIMAT0004929	hsa-miR-190b	ENSG00000125484	GTF3C4	protein_coding	chr9	135554647	135554666	135554638	135554666	+	13	0	AGO1,AGO1-4,AGO2	0	0	0	1	1	0	0	6
MIMAT0004929	hsa-miR-190b	ENSG00000125484	GTF3C4	protein_coding	chr9	135569871	135569899	135569871	135569899	+	15	0	AGO1,AGO1-4,AGO2	0	0	0	1	0	0	0	6
MIMAT0004929	hsa-miR-190b	ENSG00000188986	NELFB	protein_coding	chr9	140161494	140161511	140161494	140161511	+	4	1	AGO1,AGO1-4,AGO2,AGO3	0	1	0	0	0	0	0	6
MIMAT0004929	hsa-miR-190b	ENSG00000102048	ASB9	protein_coding	chrX	15262339	15262344	15262339	15262344	-	1	0	AGO2	1	0	0	0	0	0	0	3
MIMAT0004929	hsa-miR-190b	ENSG00000182287	AP1S2	protein_coding	chrX	15844336	15844342	15844335	15844356	-	3	0	AGO2	1	0	1	0	1	0	0	1
MIMAT0004929	hsa-miR-190b	ENSG00000173674	EIF1AX	protein_coding	chrX	20145460	20145467	20145460	20145467	-	2	0	AGO1-4	1	0	0	0	0	0	0	4
MIMAT0004929	hsa-miR-190b	ENSG00000177189	RPS6KA3	protein_coding	chrX	20168327	20168332	20168326	20168354	-	2	0	AGO2	1	0	1	1	0	1	0	3
MIMAT0004929	hsa-miR-190b	ENSG00000177189	RPS6KA3	protein_coding	chrX	20172602	20172607	20172601	20172629	-	2	0	AGO1-4,AGO2	1	0	1	1	0	0	0	3
MIMAT0004929	hsa-miR-190b	ENSG00000177189	RPS6KA3	protein_coding	chrX	20172851	20172857	20172850	20172878	-	10	0	AGO1-4,AGO2	1	0	1	1	1	1	1	3
MIMAT0004929	hsa-miR-190b	ENSG00000157625	TAB3	protein_coding	chrX	30846358	30846363	30846358	30846363	-	1	0	AGO1-4	1	0	1	0	0	0	0	1
MIMAT0004929	hsa-miR-190b	ENSG00000157625	TAB3	protein_coding	chrX	30848909	30848914	30848909	30848914	-	2	0	AGO1-4	1	0	1	0	0	0	0	1
MIMAT0004929	hsa-miR-190b	ENSG00000198947	DMD	protein_coding	chrX	31137427	31137432	31137426	31137454	-	1	1	AGO2	1	0	0	1	1	1	1	3
MIMAT0004929	hsa-miR-190b	ENSG00000147027	TMEM47	protein_coding	chrX	34648182	34648187	34648182	34648187	-	1	0	AGO2	1	0	0	0	0	0	0	6
MIMAT0004929	hsa-miR-190b	ENSG00000183337	BCOR	protein_coding	chrX	39910842	39910847	39910841	39910861	-	11	0	AGO1,AGO2	1	0	0	0	1	0	0	5
MIMAT0004929	hsa-miR-190b	ENSG00000147118	ZNF182	protein_coding	chrX	47834654	47834659	47834654	47834659	-	1	0	AGO2	1	0	0	0	0	0	0	2
MIMAT0004929	hsa-miR-190b	ENSG00000124313	IQSEC2	protein_coding	chrX	53262289	53262294	53262289	53262294	-	1	0	AGO1	1	0	0	0	0	0	0	3
MIMAT0004929	hsa-miR-190b	ENSG00000204271	SPIN3	protein_coding	chrX	57018583	57018588	57018583	57018588	-	1	0	AGO1-4	1	0	0	0	0	0	0	4
MIMAT0004929	hsa-miR-190b	ENSG00000131080	EDA2R	protein_coding	chrX	65817811	65817816	65817811	65817816	-	1	0	AGO2	1	0	0	0	0	0	0	5
MIMAT0004929	hsa-miR-190b	ENSG00000181191	PJA1	protein_coding	chrX	68380966	68380971	68380965	68380985	-	1	0	AGO1-4	1	0	0	0	1	0	0	4
MIMAT0004929	hsa-miR-190b	ENSG00000147130	ZMYM3	protein_coding	chrX	70460170	70460175	70460170	70460175	-	3	0	AGO1-4	1	0	0	0	0	0	0	5
MIMAT0004929	hsa-miR-190b	ENSG00000067177	PHKA1	protein_coding	chrX	71799677	71799700	71799677	71799700	-	2	0	AGO1-4	0	0	0	0	1	0	0	2
MIMAT0004929	hsa-miR-190b	ENSG00000131263	RLIM	protein_coding	chrX	73806197	73806225	73806197	73806225	-	3	0	AGO1-4,AGO2	0	0	0	1	0	0	0	2
MIMAT0004929	hsa-miR-190b	ENSG00000131263	RLIM	protein_coding	chrX	73810399	73810405	73810398	73810426	-	2	0	AGO2	1	0	0	1	0	1	1	2
MIMAT0004929	hsa-miR-190b	ENSG00000102158	MAGT1	protein_coding	chrX	77081882	77081887	77081881	77081901	-	6	0	AGO1,AGO1-4,AGO2	1	0	0	0	1	0	0	2
MIMAT0004929	hsa-miR-190b	ENSG00000198088	NUP62CL	protein_coding	chrX	106367457	106367462	106367457	106367462	-	5	0	AGO1-4,AGO2	1	0	0	0	0	0	0	2
MIMAT0004929	hsa-miR-190b	ENSG00000101935	AMMECR1	protein_coding	chrX	109439327	109439332	109439326	109439354	-	5	0	AGO1-4,AGO2	1	0	1	1	0	1	1	2
MIMAT0004929	hsa-miR-190b	ENSG00000101935	AMMECR1	protein_coding	chrX	109440185	109440205	109440185	109440213	-	2	0	AGO1-4,AGO2	0	0	0	1	1	0	0	2
MIMAT0004929	hsa-miR-190b	ENSG00000101935	AMMECR1	protein_coding	chrX	109441236	109441241	109441235	109441263	-	6	0	AGO1-4,AGO2	1	0	1	1	0	0	0	2
MIMAT0004929	hsa-miR-190b	ENSG00000130224	LRCH2	protein_coding	chrX	114346458	114346463	114346458	114346463	-	1	0	AGO2	1	0	1	0	0	0	0	4
MIMAT0004929	hsa-miR-190b	ENSG00000186416	NKRF	protein_coding	chrX	118723051	118723057	118723050	118723068	-	3	0	AGO1,AGO1-4	1	0	0	0	1	0	0	5
MIMAT0004929	hsa-miR-190b	ENSG00000198918	RPL39	protein_coding	chrX	118920582	118920587	118920582	118920587	-	16	0	AGO1-4	1	0	0	0	0	0	0	3
MIMAT0004929	hsa-miR-190b	ENSG00000171155	C1GALT1C1	protein_coding	chrX	119759989	119759995	119759988	119760010	-	6	2	AGO1,AGO1-4,AGO2	1	0	0	0	1	0	0	1
MIMAT0004929	hsa-miR-190b	ENSG00000009694	TENM1	protein_coding	chrX	123514266	123514272	123514265	123514293	-	1	0	AGO1-4	1	0	0	1	1	1	1	3
MIMAT0004929	hsa-miR-190b	ENSG00000056277	ZNF280C	protein_coding	chrX	129338750	129338756	129338749	129338777	-	5	0	AGO1-4,AGO2	1	0	0	1	1	0	1	2
MIMAT0004929	hsa-miR-190b	ENSG00000165675	ENOX2	protein_coding	chrX	129758663	129758670	129758662	129758690	-	2	0	AGO2	1	0	0	1	1	0	0	2
MIMAT0004929	hsa-miR-190b	ENSG00000171004	HS6ST2	protein_coding	chrX	131760931	131760937	131760930	131760950	-	2	0	AGO2	1	0	0	0	1	0	0	3
MIMAT0004929	hsa-miR-190b	ENSG00000171004	HS6ST2	protein_coding	chrX	131761633	131761638	131761633	131761638	-	1	0	AGO2	1	0	0	0	0	0	0	3
MIMAT0004929	hsa-miR-190b	ENSG00000212747	RTL8B	protein_coding	chrX	134155254	134155259	134155254	134155259	-	1	0	AGO1-4	1	0	0	0	0	0	0	2
MIMAT0004929	hsa-miR-190b	ENSG00000169446	MMGT1	protein_coding	chrX	135044475	135044480	135044475	135044480	-	5	0	AGO1-4,AGO2	1	0	0	0	0	0	0	5
MIMAT0004929	hsa-miR-190b	ENSG00000101974	ATP11C	protein_coding	chrX	138808817	138808822	138808817	138808822	-	2	0	AGO2	1	0	0	0	0	0	0	5
MIMAT0004929	hsa-miR-190b	ENSG00000169057	MECP2	protein_coding	chrX	153292186	153292191	153292186	153292191	-	1	0	AGO1-4	1	0	0	0	0	0	0	4
MIMAT0004929	hsa-miR-190b	ENSG00000169057	MECP2	protein_coding	chrX	153293793	153293798	153293793	153293798	-	9	0	AGO1,AGO1-4,AGO2	1	0	0	0	0	0	0	4
MIMAT0004929	hsa-miR-190b	ENSG00000102178	UBL4A	protein_coding	chrX	153712978	153712985	153712978	153712985	-	1	0	AGO1-4	1	0	0	0	0	0	0	4
MIMAT0004929	hsa-miR-190b	ENSG00000101846	STS	protein_coding	chrX	7268895	7268901	7268874	7268902	+	1	0	AGO2	1	0	0	1	1	0	0	2
MIMAT0004929	hsa-miR-190b	ENSG00000101846	STS	protein_coding	chrX	7270701	7270729	7270701	7270729	+	2	0	AGO1-4,AGO2	0	0	0	1	0	0	0	2
MIMAT0004929	hsa-miR-190b	ENSG00000101849	TBL1X	protein_coding	chrX	9684492	9684497	9684477	9684498	+	3	0	AGO1-4,AGO2,AGO3	1	0	0	0	1	0	0	3
MIMAT0004929	hsa-miR-190b	ENSG00000101849	TBL1X	protein_coding	chrX	9686947	9686952	9686947	9686952	+	3	0	AGO1-4,AGO2	1	0	0	0	0	0	0	3
MIMAT0004929	hsa-miR-190b	ENSG00000101911	PRPS2	protein_coding	chrX	12841559	12841564	12841545	12841565	+	4	0	AGO1,AGO1-4,AGO2	1	0	0	0	1	1	0	3
MIMAT0004929	hsa-miR-190b	ENSG00000130150	MOSPD2	protein_coding	chrX	14938164	14938169	14938142	14938170	+	4	0	AGO1-4,AGO2	1	0	1	1	0	0	0	1
MIMAT0004929	hsa-miR-190b	ENSG00000086712	TXLNG	protein_coding	chrX	16859993	16859998	16859979	16859999	+	6	2	AGO1,AGO1-4,AGO2	1	0	0	0	1	0	0	3
MIMAT0004929	hsa-miR-190b	ENSG00000147036	LANCL3	protein_coding	chrX	37535665	37535670	37535643	37535671	+	1	0	AGO2	1	0	1	1	1	0	0	2
MIMAT0004929	hsa-miR-190b	ENSG00000102218	RP2	protein_coding	chrX	46739584	46739589	46739562	46739590	+	5	0	AGO1,AGO1-4,AGO2	1	0	1	1	0	0	0	1
MIMAT0004929	hsa-miR-190b	ENSG00000102218	RP2	protein_coding	chrX	46739673	46739679	46739652	46739680	+	3	0	AGO1-4	1	0	1	1	1	0	0	1
MIMAT0004929	hsa-miR-190b	ENSG00000102218	RP2	protein_coding	chrX	46740135	46740140	46740113	46740141	+	1	0	AGO2	1	0	1	1	0	0	0	1
MIMAT0004929	hsa-miR-190b	ENSG00000197779	ZNF81	protein_coding	chrX	47781179	47781186	47781179	47781186	+	1	0	AGO2	1	0	0	0	0	0	0	2
MIMAT0004929	hsa-miR-190b	ENSG00000101945	SUV39H1	protein_coding	chrX	48566570	48566575	48566570	48566575	+	1	0	AGO2	1	0	0	0	0	0	0	4
MIMAT0004929	hsa-miR-190b	ENSG00000147144	CCDC120	protein_coding	chrX	48926611	48926616	48926611	48926616	+	1	0	AGO2	1	0	0	0	0	0	0	2
MIMAT0004929	hsa-miR-190b	ENSG00000187601	MAGEH1	protein_coding	chrX	55479884	55479889	55479884	55479889	+	1	0	AGO1-4	1	0	0	0	0	0	0	2
MIMAT0004929	hsa-miR-190b	ENSG00000155008	APOOL	protein_coding	chrX	84344664	84344669	84344664	84344669	+	1	0	AGO1-4	1	0	0	0	0	0	0	3
MIMAT0004929	hsa-miR-190b	ENSG00000179083	FAM133A	protein_coding	chrX	92965830	92965835	92965830	92965835	+	2	0	AGO2	1	0	0	0	0	0	0	3
MIMAT0004929	hsa-miR-190b	ENSG00000102385	DRP2	protein_coding	chrX	100517000	100517006	100516987	100517007	+	1	0	AGO2	1	0	1	0	1	0	0	3
MIMAT0004929	hsa-miR-190b	ENSG00000131725	WDR44	protein_coding	chrX	117582974	117582979	117582952	117582980	+	2	1	AGO1-4,AGO2	1	0	1	1	1	1	0	2
MIMAT0004929	hsa-miR-190b	ENSG00000005022	SLC25A5	protein_coding	chrX	118605072	118605078	118605051	118605079	+	14	5	AGO1,AGO1-4,AGO2	1	0	1	1	1	1	0	8
MIMAT0004929	hsa-miR-190b	ENSG00000077721	UBE2A	protein_coding	chrX	118718079	118718086	118718079	118718086	+	1	0	AGO2	1	0	0	0	0	0	0	0
MIMAT0004929	hsa-miR-190b	ENSG00000101966	XIAP	protein_coding	chrX	123042383	123042388	123042383	123042388	+	9	0	AGO1-4,AGO2	1	0	1	0	0	0	0	2
MIMAT0004929	hsa-miR-190b	ENSG00000101966	XIAP	protein_coding	chrX	123043798	123043803	123043798	123043803	+	2	0	AGO1-4,AGO2	1	0	1	0	0	0	0	2
MIMAT0004929	hsa-miR-190b	ENSG00000101966	XIAP	protein_coding	chrX	123046010	123046015	123046010	123046015	+	5	0	AGO1-4,AGO2	1	0	1	0	0	0	0	2
MIMAT0004929	hsa-miR-190b	ENSG00000122126	OCRL	protein_coding	chrX	128724404	128724409	128724404	128724409	+	1	1	AGO2	1	0	1	0	0	0	0	1
MIMAT0004929	hsa-miR-190b	ENSG00000122126	OCRL	protein_coding	chrX	128725975	128725980	128725973	128725980	+	1	0	AGO1-4	1	0	1	0	0	0	0	1
MIMAT0004929	hsa-miR-190b	ENSG00000165704	HPRT1	protein_coding	chrX	133634395	133634400	133634395	133634400	+	8	0	AGO1-4,AGO2	1	0	0	0	0	0	0	3
MIMAT0004929	hsa-miR-190b	ENSG00000063601	MTMR1	protein_coding	chrX	149932878	149932900	149932878	149932900	+	2	0	AGO1-4,AGO2	0	0	0	0	1	0	0	1
MIMAT0004929	hsa-miR-190b	ENSG00000160131	VMA21	protein_coding	chrX	150574453	150574458	150574453	150574458	+	12	0	AGO1,AGO1-4,AGO2,AGO3	1	0	0	0	0	0	0	2
MIMAT0004929	hsa-miR-190b	ENSG00000147394	ZNF185	protein_coding	chrX	152140279	152140299	152140279	152140299	+	2	0	AGO1-4,AGO2	0	0	0	0	1	0	0	5
MIMAT0004929	hsa-miR-190b	ENSG00000063587	ZNF275	protein_coding	chrX	152615059	152615065	152615047	152615066	+	13	0	AGO1,AGO1-4,AGO2	1	0	1	0	1	0	0	1
MIMAT0004929	hsa-miR-190b	ENSG00000063587	ZNF275	protein_coding	chrX	152616836	152616842	152616836	152616842	+	4	0	AGO2	1	0	1	0	0	0	0	1
MIMAT0004929	hsa-miR-190b	ENSG00000130829	DUSP9	protein_coding	chrX	152916721	152916726	152916707	152916727	+	2	0	AGO1-4,AGO2	1	0	0	0	1	0	0	3
